# Supplementary material for: Role of Tunneling Nanotubes in Arachidonic Acid Transfer and Macrophage Function Reprogramming in Intrahepatic Cholangiocarcinoma
Source: Adv Sci (Weinh). 2025 Jun 24;12(35):e00148. doi: 10.1002/advs.202500148 (PMC12462918; doi:10.1002/advs.202500148)
Supplement: Supplementary file 6 — Supplemental Table 1 [file ADVS-12-e00148-s009.xls]

Name	LipidGroup	AdductIon	Class	Chain_length	Unsaturated_keys	Formula	RT [min]	m/z	Co_1	Co_2	Co_3	Trans_1	Trans_2	Trans_3
GM2(d42:1)	GM2(d42:1)	M-H	GM2	42	1	C73 H132 N3 O26	14.46936886	1466.910461	62271.87391	65575.53751	66190.57788	52915.27232	59035.43736	62565.2621
GM3(d34:1)	GM3(d34:1)	M-H	GM3	34	1	C57 H103 N2 O21	10.08767619	1151.705887	1991206.244	2284438.024	2199078.443	1839969.83	2120109.323	2222202.503
GM3(d36:1)	GM3(d36:1)	M-H	GM3	36	1	C59 H107 N2 O21	11.29880483	1179.737187	88406.17684	94533.98145	83771.83327	121116.6361	105795.2665	120951.5228
GM3(d38:1)	GM3(d38:1)	M-H	GM3	38	1	C61 H111 N2 O21	12.56707045	1207.768487	57213.65403	60278.91941	52436.47214	88400.18838	93871.82662	78064.30104
GM3(d40:1)	GM3(d40:1)	M-H	GM3	40	1	C63 H115 N2 O21	13.69447593	1235.799787	1143682.719	1049645.945	1120160.136	1365036.961	1419125.637	1471127.921
GM3(d40:2)	GM3(d40:2)	M-H	GM3	40	2	C63 H113 N2 O21	12.79798294	1233.784137	49977.87104	54449.03423	54353.99795	71984.10516	58507.10601	70083.62363
GM3(d41:1)	GM3(d41:1)	M-H	GM3	41	1	C64 H117 N2 O21	14.13692412	1249.815437	254607.6934	245464.2325	234820.1167	260759.7857	273972.9531	286266.639
GM3(d41:2)	GM3(d41:2)	M-H	GM3	41	2	C64 H115 N2 O21	12.99341034	1247.799787	76871.77818	75946.68671	77503.45598	88533.72293	97052.63381	101484.6065
GM3(d42:1)	GM3(d42:1)	M-H	GM3	42	1	C65 H119 N2 O21	14.47221222	1263.831087	4474250.669	3928759.984	4038388.907	4942630.138	5069786.124	4618996.54
GM3(d42:2)	GM3(d42:2)	M-H	GM3	42	2	C65 H117 N2 O21	13.50237275	1261.815437	1819897.819	1636514.296	1819266.754	2065697.545	2114253.98	2104839.891
CL(16:1/18:1/18:2/18:2)	CL(70:6)	M-H	CL	70	6	C79 H141 O17 P2	16.461056	1423.964955	589808.3201	535047.1359	511706.1971	579325.6266	637467.0275	542152.1567
GM3(d42:3)	GM3(d42:3)	M-H	GM3	42	3	C65 H115 N2 O21	12.59223148	1259.799787	93300.39726	106708.687	140068.9576	112826.1797	110707.3454	104495.7904
GM3(d43:2)	GM3(d43:2)	M-H	GM3	43	2	C66 H119 N2 O21	13.95552633	1275.831087	65706.42075	63346.28489	56479.5023	60832.06732	71255.98926	62095.46118
GM3(d44:1)	GM3(d44:1)	M-H	GM3	44	1	C67 H123 N2 O21	15.17556651	1291.862387	117128.2868	103039.915	108806.1867	110110.3337	104318.6275	106075.522
GM3(d44:2)	GM3(d44:2)	M-H	GM3	44	2	C67 H121 N2 O21	14.34000452	1289.846737	94480.96143	89203.07853	85259.18315	103019.1147	112073.487	104915.197
Hex1Cer(d18:0/17:1)	Hex1Cer(d35:1)	M+HCOO	Hex1Cer	35	1	C42 H80 N1 O10	11.91707608	758.5787725	87396.18791	75851.3029	86378.71664	82215.77723	77085.48255	89000.8626
Hex1Cer(d18:0/18:1)	Hex1Cer(d36:1)	M+HCOO	Hex1Cer	36	1	C43 H82 N1 O10	12.59888887	772.5944225	259077.8516	237262.1073	222498.7883	541199.0513	531350.3861	524375.6161
Hex1Cer(d18:1/20:0)	Hex1Cer(d38:1)	M+HCOO	Hex1Cer	38	1	C45 H86 N1 O10	13.79733642	800.6257225	233528.9696	189915.9737	224903.6604	418951.9195	427476.8571	421954.2555
CL(16:1/18:2/18:2/18:2)	CL(70:7)	M-H	CL	70	7	C79 H139 O17 P2	16.20718799	1421.949305	144756.861	126733.4603	124059.3806	147195.4877	165673.0161	171977.8513
Hex1Cer(d18:1/23:0)	Hex1Cer(d41:1)	M+HCOO	Hex1Cer	41	1	C48 H92 N1 O10	15.07402513	842.6726725	898645.4356	794052.7335	735964.5713	698855.1668	731158.8127	841966.9442
Hex1Cer(d18:2/24:1)	Hex1Cer(d42:3)	M+HCOO	Hex1Cer	42	3	C49 H90 N1 O10	13.76092136	852.6570225	245860.2204	252735.2743	255898.6735	236557.5469	252389.3733	281311.433
Hex1Cer(d19:1/22:0)	Hex1Cer(d41:1)	M+HCOO	Hex1Cer	41	1	C48 H92 N1 O10	14.43686108	842.6726725	14846.98271	15492.62811	14530.06568	129746.0744	127565.141	88732.55996
CL(16:2/18:1/18:2/18:2)	CL(70:7)	M-H	CL	70	7	C79 H139 O17 P2	16.65454443	1421.949305	109457.5599	84703.86751	104801.6839	146150.0422	137111.6396	153940.0292
Hex1Cer(d33:1)	Hex1Cer(d33:1)	M+HCOO	Hex1Cer	33	1	C40 H76 N1 O10	10.62494645	730.5474725	90732.67277	103827.6829	84207.16696	85964.3008	97640.4291	94558.34432
Hex1Cer(d34:2)	Hex1Cer(d34:2)	M+HCOO	Hex1Cer	34	2	C41 H76 N1 O10	10.6582401	742.5474725	52064.00222	73073.44455	57719.48403	33021.36324	41155.22186	43093.16801
Hex1Cer(d40:1)	Hex1Cer(d40:1)	M+HCOO	Hex1Cer	40	1	C47 H90 N1 O10	14.03068847	828.6570225	33293.89437	33231.84667	27346.23514	195285.8365	150086.2392	129015.9117
Hex1Cer(d43:1)	Hex1Cer(d43:1)	M+HCOO	Hex1Cer	43	1	C50 H96 N1 O10	15.99875394	870.7039725	240028.4381	197295.0384	207493.7474	148796.7718	147574.5645	151905.501
Hex1Cer(d44:1)	Hex1Cer(d44:1)	M+HCOO	Hex1Cer	44	1	C51 H98 N1 O10	15.37842218	884.7196225	21190.16066	24547.86677	19792.57388	82541.36191	65809.02178	47965.01631
Hex1Cer(t22:0/18:1)	Hex1Cer(t40:1)	M+HCOO	Hex1Cer	40	1	C47 H90 N1 O11	14.46401926	844.6519375	181499.9746	166584.6523	183476.0126	32655.56395	22594.14353	41313.34273
Hex1Cer(t42:1)	Hex1Cer(t42:1)	M+HCOO	Hex1Cer	42	1	C49 H94 N1 O11	15.21932561	872.6832375	1099284.582	835283.5284	875774.5961	260876.6973	246195.6934	276768.0609
CL(17:0/18:1/18:1/18:2)	CL(71:4)	M-H	CL	71	4	C80 H147 O17 P2	16.67604641	1442.011905	78040.8163	84610.30801	80827.95739	87211.22891	94364.67512	86053.47258
Hex1Cer(t42:2)	Hex1Cer(t42:2)	M+HCOO	Hex1Cer	42	2	C49 H92 N1 O11	14.31936976	870.6675875	154410.5837	112568.0603	111467.9974	24032.6612	23830.42776	16559.02792
Hex2Cer(t18:0/24:1)	Hex2Cer(t42:1)	M+HCOO	Hex2Cer	42	1	C55 H104 N1 O16	14.98321451	1034.736063	103971.5578	95202.73692	99059.00192	1557.01393	41730.70807	42377.65757
CL(17:0/18:1/18:2/18:2)	CL(71:5)	M-H	CL	71	5	C80 H145 O17 P2	16.84809563	1439.996255	174087.1678	178906.6643	161418.763	185662.006	189759.4629	177204.9593
Hex3Cer(d18:1/18:0)	Hex3Cer(d36:1)	M+HCOO	Hex3Cer	36	1	C55 H102 N1 O20	11.89892565	1096.700073	45804.27584	40629.98128	46576.06076	42021.36409	42947.80371	45690.53721
CL(17:1/17:1/17:1/18:1)	CL(69:4)	M-H	CL	69	4	C78 H143 O17 P2	16.80742858	1413.980605	93385.52534	95138.51273	88213.51304	112720.2073	115621.8898	114816.7974
LBPA(14:0/18:1)	LBPA(32:1)	M-H	LBPA	32	1	C38 H72 O10 P1	10.6321786	719.4868615	253749.2157	296017.9699	257820.7495	242229.3069	237307.6009	249378.1817
LBPA(15:0/18:1)	LBPA(33:1)	M-H	LBPA	33	1	C39 H74 O10 P1	11.30193922	733.5025115	169793.3462	270340.5463	180845.0098	101018.028	127173.507	127529.5829
LBPA(16:0/16:0)	LBPA(32:0)	M-H	LBPA	32	0	C38 H74 O10 P1	10.90809139	721.5025115	257982.1216	213382.2911	230429.5732	246204.4759	190599.261	197501.013
LBPA(16:0/16:1)	LBPA(32:1)	M-H	LBPA	32	1	C38 H72 O10 P1	10.22711095	719.4868615	54207.20992	74724.26415	75796.35457	65402.75837	83196.67037	73327.78264
LBPA(16:0/18:0)	LBPA(34:0)	M-H	LBPA	34	0	C40 H78 O10 P1	13.09203555	749.5338115	139584.4222	132977.1064	123993.0183	74734.1914	74031.8754	75189.54108
LBPA(16:1/18:1)	LBPA(34:2)	M-H	LBPA	34	2	C40 H74 O10 P1	10.75623906	745.5025115	226307.7566	255873.9757	218829.5594	330410.8939	224827.3441	297344.3479
LBPA(16:1/18:2)	LBPA(34:3)	M-H	LBPA	34	3	C40 H72 O10 P1	9.900482231	743.4868615	41133.57001	63336.59275	37937.56534	70484.72297	29115.52771	54080.87313
LBPA(16:1/22:6)	LBPA(38:7)	M-H	LBPA	38	7	C44 H72 O10 P1	9.084531255	791.4868615	45951.2198	80180.20327	94861.63128	78572.49281	84501.42743	81226.12924
LBPA(18:0/18:1)	LBPA(36:1)	M-H	LBPA	36	1	C42 H80 O10 P1	12.26038982	775.5494615	729558.2802	366596.2358	839075.6335	538851.2973	463053.6826	467007.3433
LBPA(18:0/20:4)	LBPA(38:4)	M-H	LBPA	38	4	C44 H78 O10 P1	12.06790425	797.5338115	53602.12198	83623.92991	56556.34857	21485.95585	26013.82119	16112.28631
CL(18:1/18:1/18:1/18:1)	CL(72:4)	M-H	CL	72	4	C81 H149 O17 P2	17.2112959	1456.027555	228704.725	240215.0557	216731.9019	225306.7453	242213.5492	241834.0887
LBPA(18:0/22:6)	LBPA(40:6)	M-H	LBPA	40	6	C46 H78 O10 P1	11.17267475	821.5338115	20118.9814	95837.95004	59472.85154	33508.28793	51428.43617	41619.61579
LBPA(18:1/18:1)	LBPA(36:2)	M-H	LBPA	36	2	C42 H78 O10 P1	11.55118312	773.5338115	1006855.618	1000462.106	140855.3158	1023380.004	1117426.6	1054477.096
LBPA(18:1/18:2)	LBPA(36:3)	M-H	LBPA	36	3	C42 H76 O10 P1	10.42026326	771.5181615	322846.0954	341243.6043	335439.8702	339519.8688	327810.5483	339177.893
LBPA(18:1/20:2)	LBPA(38:3)	M-H	LBPA	38	3	C44 H80 O10 P1	11.32633372	799.5494615	339568.9023	383851.1674	314794.7683	175177.9654	130928.6467	127199.665
LBPA(18:1/20:3)	LBPA(38:4)	M-H	LBPA	38	4	C44 H78 O10 P1	10.39800838	797.5338115	67704.11006	94511.76822	84043.98303	102760.0188	113708.4687	119346.2333
LBPA(18:1/20:4)	LBPA(38:5)	M-H	LBPA	38	5	C44 H76 O10 P1	10.83835347	795.5181615	55407.98345	84327.61454	53030.57171	48481.5712	32591.26818	42447.12545
LBPA(18:1/22:5)	LBPA(40:6)	M-H	LBPA	40	6	C46 H78 O10 P1	10.33815121	821.5338115	91915.48098	118210.2992	118637.388	139799.2033	103280.3218	93210.31573
LBPA(18:2/18:2)	LBPA(36:4)	M-H	LBPA	36	4	C42 H74 O10 P1	10.13733611	769.5025115	59590.14638	81881.71704	62556.85333	99382.52481	51062.25233	82730.61016
LBPA(18:2/22:6)	LBPA(40:8)	M-H	LBPA	40	8	C46 H74 O10 P1	9.304857123	817.5025115	94846.8569	95745.21174	99214.01263	120113.8728	121480.3248	97421.89586
LBPA(20:3/22:6)	LBPA(42:9)	M-H	LBPA	42	9	C48 H76 O10 P1	9.176821662	843.5181615	60551.62395	62411.10513	61148.01004	101779.0359	95111.30396	85663.9124
CL(18:1/18:1/18:2/18:2)	CL(72:6)	M-H	CL	72	6	C81 H145 O17 P2	16.73490131	1451.996255	1255672.589	1225420.007	1235111.605	1262791.785	1232584.836	1293528.01
LPA(18:0)	LPA(18:0)	M-H	LPA	18	0	C21 H42 O7 P1	4.568015907	437.2673665	27703.71473	36057.24385	46734.8363	24930.13346	30816.78066	23943.78793
LPC(14:0)	LPC(14:0)	M+HCOO	LPC	14	0	C23 H47 N1 O9 P1	1.919034508	512.2993955	126148.2099	103977.5079	149483.2579	50173.94816	84410.06658	68058.77055
LPC(15:2)	LPC(15:2)	M+HCOO	LPC	15	2	C24 H45 N1 O8 P1	3.569198782	506.2888305	43710.85941	28022.14079	55294.17232	15944.8016	31766.20701	25714.26634
LPC(16:0)	LPC(16:0)	M+HCOO	LPC	16	0	C25 H51 N1 O9 P1	3.033023421	540.3306955	3418576.841	3049847.335	3391101.918	1419724.863	2293689.921	2118201.135
LPC(16:1)	LPC(16:1)	M+HCOO	LPC	16	1	C25 H51 N1 O8 P1	3.688455831	524.3357805	319957.9805	286277.7351	360210.1914	235507.0954	347418.3994	298582.9012
LPC(18:0)	LPC(18:0)	M+HCOO	LPC	18	0	C27 H55 N1 O9 P1	5.20548489	568.3619955	1199714.619	1116765.437	1245899.552	566625.5009	814959.3433	697129.6113
LPC(18:1)	LPC(18:1)	M+HCOO	LPC	18	1	C27 H53 N1 O9 P1	3.289626872	566.3463455	1176847.205	1170252.844	1261128.112	578957.5357	944057.189	785883.6758
LPC(22:6)	LPC(22:6)	M+HCOO	LPC	22	6	C31 H51 N1 O9 P1	2.073063116	612.3306955	32234.62618	29263.12892	33907.33683	19557.7367	45078.89596	26987.57908
CL(18:1/18:1/18:2/20:3)	CL(74:7)	M-H	CL	74	7	C83 H147 O17 P2	16.81661894	1478.011905	161173.7602	141312.7994	129309.0961	195166.056	167149.3389	196998.7032
LPE(14:1)	LPE(14:1)	M-H	LPE	14	1	C19 H39 N1 O6 P1	2.371575718	408.2520505	42270.0064	42229.99709	46909.87318	30395.20633	36748.9044	37087.26737
LPE(16:1)	LPE(16:1)	M-H	LPE	16	1	C21 H41 N1 O7 P1	2.663723283	450.2626155	98446.70308	124376.4326	106819.4652	44538.24035	60062.5892	64907.60876
LPE(17:0)	LPE(17:0)	M-H	LPE	17	0	C22 H45 N1 O7 P1	4.179868525	466.2939155	114346.2618	110369.6108	110872.5583	43429.77369	60371.29779	73251.02383
LPE(17:1)	LPE(17:1)	M-H	LPE	17	1	C22 H43 N1 O7 P1	2.712583596	464.2782655	27099.38801	29541.81409	31880.89311	7869.60915	11557.17445	15065.76677
LPE(18:1)	LPE(18:1)	M-H	LPE	18	1	C23 H45 N1 O7 P1	3.468949792	478.2939155	1484740.843	1445190.411	1561905.898	548718.7113	751126.2045	716621.7893
LPE(19:1)	LPE(19:1)	M-H	LPE	19	1	C24 H49 N1 O6 P1	7.417580934	478.3303005	44709.81106	42887.07232	44950.90634	33992.44319	39690.98741	37090.74517
CL(18:1/18:1/18:2/20:4)	CL(74:8)	M-H	CL	74	8	C83 H145 O17 P2	16.54177652	1475.996255	111322.2827	159571.1656	109341.3949	159766.4874	156296.4931	153018.9449
CL(16:0/16:0/16:1/18:1)	CL(66:2)	M-H	CL	66	2	C75 H141 O17 P2	16.9222436	1375.964955	61081.99762	62251.20644	56973.30899	53897.06563	54437.6364	66439.49688
LPE(20:1)	LPE(20:1)	M-H	LPE	20	1	C25 H49 N1 O7 P1	5.547324762	506.3252155	76640.00202	76145.20377	76396.63723	20925.39192	25728.4527	25839.13349
LPE(20:2)	LPE(20:2)	M-H	LPE	20	2	C25 H49 N1 O6 P1	6.563140944	490.3303005	69950.38776	70045.20951	72668.26521	34734.75408	58366.17302	52664.26512
LPE(20:3)	LPE(20:3)	M-H	LPE	20	3	C25 H45 N1 O7 P1	2.83674435	502.2939155	120004.3429	137945.8973	140810.9044	68270.34483	105164.577	97388.1011
LPE(22:0)	LPE(22:0)	M-H	LPE	22	0	C27 H55 N1 O6 P1	9.516998389	520.3772505	152011.7817	143723.8982	151437.3552	162768.2364	163178.624	146896.7414
LPE(22:1)	LPE(22:1)	M-H	LPE	22	1	C27 H53 N1 O7 P1	7.692701932	534.3565155	20816.82047	24367.41108	21719.26947	5808.531715	7775.105273	5777.174438
LPE(22:4)	LPE(22:4)	M-H	LPE	22	4	C27 H47 N1 O7 P1	3.331111415	528.3095655	45825.6899	46288.9809	55394.85484	23526.19778	37125.74898	30906.03652
LPE(22:5)	LPE(22:5)	M-H	LPE	22	5	C27 H45 N1 O7 P1	2.46856621	526.2939155	130373.8076	127590.7583	165768.7626	82491.1101	137542.9584	114922.2363
LPE(22:6)	LPE(22:6)	M-H	LPE	22	6	C27 H43 N1 O7 P1	2.172497817	524.2782655	234607.3976	249751.5915	272752.7805	167520.7958	283592.55	233970.1093
LPE(24:1)	LPE(24:1)	M-H	LPE	24	1	C29 H57 N1 O6 P1	9.324284491	546.3929005	102735.8098	98966.12741	109848.879	89302.28699	107246.7479	96654.26762
LPG(16:0)	LPG(16:0)	M-H	LPG	16	0	C22 H44 O9 P1	2.907402791	483.2728465	100864.2276	130996.9968	126972.9676	85557.71386	115255.3523	93755.11617
LPG(18:1)	LPG(18:1)	M-H	LPG	18	1	C24 H46 O9 P1	2.958734355	509.2884965	100592.6881	81911.89085	101500.93	82930.89803	76898.54125	70529.63229
LPG(22:6)	LPG(22:6)	M-H	LPG	22	6	C28 H44 O9 P1	2.06391008	555.2728465	31128.87203	34473.34126	51924.32458	72442.19653	102301.1304	41915.23858
LPI(17:0)	LPI(17:0)	M-H	LPI	17	0	C26 H50 O12 P1	3.402882826	585.3045415	16921.09486	24899.41107	26470.75532	5220.602578	1659.698754	6903.761576
LPI(20:3)	LPI(20:3)	M-H	LPI	20	3	C29 H50 O12 P1	2.365044884	621.3045415	34122.67328	53779.63666	54813.93043	43923.88108	33234.65658	45174.27487
MGDG(20:5/22:5)	MGDG(42:10)	M-H	MGDG	42	10	C51 H77 O10	11.74083673	849.5522235	67262.95364	79504.89875	72286.56947	52371.84644	57553.17497	76166.47191
PA(16:0/16:0)	PA(32:0)	M-H	PA	32	0	C35 H68 O8 P1	13.5106671	647.4657315	324578.7298	288998.4555	379489.3621	357004.7154	433155.0286	370685.3573
PA(16:0/18:1)	PA(34:1)	M-H	PA	34	1	C37 H70 O8 P1	13.5121049	673.4813815	353215.8539	364486.033	355758.7291	219528.382	539676.2482	248843.677
PA(18:0/18:1)	PA(36:1)	M-H	PA	36	1	C39 H74 O8 P1	13.05739477	701.5126815	1742357.779	1915859.815	1619539.252	1427908.092	1471880.482	1479019.652
PA(18:0/18:2)	PA(36:2)	M-H	PA	36	2	C39 H72 O8 P1	12.13486922	699.4970315	140261.5912	207393.2933	161948.9079	240264.8013	281562.0553	196137.8055
PA(18:1/18:1)	PA(36:2)	M-H	PA	36	2	C39 H72 O8 P1	11.83467496	699.4970315	86577.13533	89064.17156	90064.51001	61493.92226	79561.58626	76918.74152
PA(20:4/25:6)	PA(45:10)	M-H	PA	45	10	C48 H74 O8 P1	11.65029041	809.5126815	28519.00767	24762.42816	40513.82472	49069.70516	27567.7327	24651.42103
PC(10:0/18:1)	PC(28:1)	M-CH3	PC	28	1	C35 H67 N1 O7 P1	10.71758437	644.4660655	76110.14972	80488.84524	81374.1355	50437.92053	50434.14679	52020.55102
PC(10:0/20:4)	PC(30:4)	M-CH3	PC	30	4	C37 H65 N1 O7 P1	9.559930741	666.4504155	47920.04881	41504.14162	44480.46123	30005.06376	32002.6051	24468.55061
PC(12:1/18:2)	PC(30:3)	M-CH3	PC	30	3	C37 H69 N1 O7 P1	10.97487379	670.4817155	67917.61471	77283.13847	74705.28623	64849.39327	65499.14524	69562.3624
PC(13:1/18:1)	PC(31:2)	M-CH3	PC	31	2	C38 H73 N1 O7 P1	12.09589564	686.5130155	314651.866	262157.3078	325263.3695	145575.8092	150261.0984	158692.4705
PC(13:1/20:4)	PC(33:5)	M-CH3	PC	33	5	C40 H71 N1 O7 P1	11.39148004	708.4973655	319210.5082	431549.7807	316421.673	319216.5051	330471.8087	324181.2367
CL(18:2/18:2/18:2/18:2)	CL(72:8)	M-H	CL	72	8	C81 H141 O17 P2	15.87263897	1447.964955	128549.5952	126263.9596	133243.9113	109741.5432	120105.2897	116893.7315
PC(13:1/22:5)	PC(35:6)	M-CH3	PC	35	6	C42 H73 N1 O7 P1	11.91342704	734.5130155	59152.62627	60274.89056	37575.28337	81636.54472	48280.54643	61898.22724
PC(14:0/20:5)	PC(34:5)	M+HCOO	PC	34	5	C43 H75 N1 O10 P1	9.325326415	796.5134105	66995.4429	77625.00776	64010.01297	34672.15623	32473.1468	35465.49914
PC(14:0/22:5)	PC(36:5)	M+HCOO	PC	36	5	C45 H81 N1 O9 P1	10.75628551	810.5654455	52356.73246	66962.98842	58571.47554	85771.31649	77756.30268	79537.72517
CL(20:4/16:1/16:1/18:2)	CL(70:8)	M-H	CL	70	8	C79 H137 O17 P2	16.40204773	1419.933655	91973.87035	86401.33872	90239.07171	109723.8074	118146.4948	93274.50817
PC(14:0/22:6)	PC(36:6)	M+HCOO	PC	36	6	C45 H77 N1 O10 P1	9.480409158	822.5290605	207586.3415	194903.5443	191390.204	138310.9098	139597.7356	167941.8183
PC(14:1/16:1)	PC(30:2)	M-CH3	PC	30	2	C37 H69 N1 O8 P1	9.836206817	686.4766305	116589.5614	95594.04183	66525.25317	102031.7492	69821.91497	75921.93265
PC(14:1/17:1)	PC(31:2)	M-CH3	PC	31	2	C38 H73 N1 O7 P1	12.37532042	686.5130155	1116273.668	1025506.84	1062343.791	1202445.63	1142582.329	1034899.437
PC(14:1/18:1)	PC(32:2)	M+HCOO	PC	32	2	C41 H79 N1 O9 P1	11.66030192	760.5497955	166432.5396	159415.0588	213787.9607	278010.755	234826.1594	274642.3714
PC(14:1/20:3)	PC(34:4)	M-CH3	PC	34	4	C41 H75 N1 O7 P1	12.59939311	724.5286655	6800780.612	7149901.09	7229581.644	10688798.58	10804525.17	10579970.55
PC(14:1/22:4)	PC(36:5)	M-CH3	PC	36	5	C43 H77 N1 O7 P1	12.44804225	750.5443155	3612410.411	3438586.758	3570357.536	5509290.888	5491962.84	5284643.809
CL(20:4/16:1/18:1/18:1)	CL(72:7)	M-H	CL	72	7	C81 H143 O17 P2	16.95560735	1449.980605	186329.575	157758.7941	166803.3369	227317.0647	193309.5885	211788.5799
PC(14:1/22:6)	PC(36:7)	M-CH3	PC	36	7	C43 H73 N1 O7 P1	11.43042261	746.5130155	145641.9175	192726.9579	142025.7773	193400.6836	187691.3718	161875.8347
PC(14:2/20:4)	PC(34:6)	M-CH3	PC	34	6	C41 H71 N1 O7 P1	11.51254486	720.4973655	102679.2046	149922.8579	102428.7643	145334.1749	126030.7733	138452.9302
PC(15:0/14:0)	PC(29:0)	M+HCOO	PC	29	0	C38 H77 N1 O9 P1	11.14045171	722.5341455	87904.1471	84956.20532	98154.00615	164561.2595	147983.4284	128290.3735
PC(15:0/18:1)	PC(33:1)	M+HCOO	PC	33	1	C42 H81 N1 O10 P1	11.44244258	790.5603605	95812.51141	120642.4997	194969.2446	245318.2455	174960.6729	193979.9601
PC(15:0/22:6)	PC(37:6)	M+HCOO	PC	37	6	C46 H79 N1 O10 P1	10.26318242	836.5447105	42240.71053	44223.45179	40219.54455	38814.65507	38793.90801	45869.55251
PC(15:1/16:0)	PC(31:1)	M-CH3	PC	31	1	C38 H75 N1 O7 P1	13.79775064	688.5286655	87843.06216	83279.29015	98109.87237	94719.7885	91155.99741	105378.3076
CL(20:4/16:1/18:2/18:2)	CL(72:9)	M-H	CL	72	9	C81 H139 O17 P2	16.40209247	1445.949305	154621.6392	145326.7811	163406.8459	167039.1236	187748.5035	157102.2993
PC(15:3COOH/22:6)	PC(37:9COOH)	M-CH3	PC	37	9	C44 H67 N1 O10 P1	13.27659599	800.4508105	193342.7224	228906.3496	296319.4265	153411.034	199717.766	62058.50832
PC(16:0/14:0)	PC(30:0)	M+HCOO	PC	30	0	C39 H79 N1 O9 P1	11.82728533	736.5497955	2658058.807	2441741.346	2627578.81	5808497.517	4980884.462	4429542.441
PC(16:0/14:1)	PC(30:1)	M+HCOO	PC	30	1	C39 H75 N1 O10 P1	10.36879692	748.5134105	191426.9373	282009.6841	266249.7814	244264.9172	240040.4128	275188.9071
PC(16:0/15:0)	PC(31:0)	M+HCOO	PC	31	0	C40 H81 N1 O9 P1	12.4800122	750.5654455	55251.95743	120226.4039	74880.4264	147088.3774	196336.5979	145364.5273
PC(16:0/15:1)	PC(31:1)	M+HCOO	PC	31	1	C40 H77 N1 O10 P1	10.92787891	762.5290605	36159.01068	48082.7082	27895.56204	34092.2979	40569.36053	52719.56565
PC(16:0/16:0)	PC(32:0)	M+HCOO	PC	32	0	C41 H83 N1 O9 P1	13.16182883	764.5810955	3467458.487	3157429.465	3166683.405	8698382.749	8328929.986	6561628.392
PC(16:0/17:0)	PC(33:0)	M+HCOO	PC	33	0	C42 H83 N1 O10 P1	12.92086173	792.5760105	57582.06728	65334.90052	85756.30031	221867.472	210999.2556	106286.2698
CL(20:4/18:1/18:2/18:2)	CL(74:9)	M-H	CL	74	9	C83 H143 O17 P2	16.74081195	1473.980605	322772.2978	273468.9552	310394.9773	364525.0688	359526.8275	321627.7975
PC(16:0/17:1COOH)	PC(33:1COOH)	M-H	PC	33	1	C41 H77 N1 O10 P1	10.35046698	774.5290605	404017.0544	412208.4148	351242.3605	481949.13	354658.0788	338877.7664
PC(16:0/18:0)	PC(34:0)	M+HCOO	PC	34	0	C43 H85 N1 O10 P1	13.54141391	806.5916605	2790339.921	2665078.274	2779617.567	4225059.752	3941344.051	3200816.801
PC(16:0/18:0CHO)	PC(34:0CHO)	M+HCOO	PC	34	0	C43 H83 N1 O11 P1	9.14340835	820.5709255	76010.7919	72482.70816	72678.5673	50730.53007	34928.59858	32323.89729
PC(16:0/18:1)	PC(34:1)	M+HCOO	PC	34	1	C43 H83 N1 O10 P1	12.28069619	804.5760105	118096934.2	106607810.1	120945777.5	104927037.6	100282790	99503758.55
PC(16:0/18:2)	PC(34:2)	M+HCOO	PC	34	2	C43 H81 N1 O10 P1	11.29703826	802.5603605	17372114.77	20044127.15	16971134.39	18112530.89	17881965.92	19001431.09
PC(16:0/18:3)	PC(34:3)	M+HCOO	PC	34	3	C43 H79 N1 O10 P1	10.54167249	800.5447105	1215868.329	694010.7103	1280114.595	1276964.991	1296270.785	1254226.304
PC(16:0/20:5)	PC(36:5)	M+HCOO	PC	36	5	C45 H81 N1 O9 P1	11.20615469	810.5654455	391639.4174	377106.6789	405448.6242	766427.4095	679295.6375	649986.3786
CL(20:4/18:2/18:2/18:2)	CL(74:10)	M-H	CL	74	10	C83 H141 O17 P2	16.48839502	1471.964955	155800.5416	142925.4462	152844.9844	161572.8607	167508.3678	149981.3431
CL(21:0CHO/17:0/18:1/22:5)	CL(78:6CHO)	M-2H	CL	78	6	C87 H154 O18 P2	12.45813891	774.5310715	1900485.07	1870741.864	1599038.439	1588126.042	1756416.693	1615580.857
PC(16:1/18:3)	PC(34:4)	M-CH3	PC	34	4	C41 H73 N1 O8 P1	10.84912152	738.5079305	183535.4938	200755.7827	191047.3937	125083.6605	160092.343	137332.3656
PC(16:1/20:2)	PC(36:3)	M+HCOO	PC	36	3	C45 H85 N1 O9 P1	13.13424799	814.5967455	234440.7751	198319.387	112767.6653	156862.478	166086.4645	128821.9073
PC(16:1/20:3)	PC(36:4)	M+HCOO	PC	36	4	C45 H83 N1 O9 P1	12.22796874	812.5810955	526510.1352	492555.0837	510777.1251	810006.1099	810534.8486	775817.3087
PC(16:1/20:5)	PC(36:6)	M+HCOO	PC	36	6	C45 H77 N1 O10 P1	9.166482579	822.5290605	69206.31801	76479.18259	70054.86104	26754.7661	42875.5734	31374.51291
PC(16:1/21:3)	PC(37:4)	M-CH3	PC	37	4	C44 H81 N1 O7 P1	13.83915358	766.5756155	158490.0177	163048.0427	149254.9915	163222.1647	175082.6544	186632.175
PC(16:1/22:1)	PC(38:2)	M-CH3	PC	38	2	C45 H87 N1 O7 P1	15.13098289	784.6225655	707512.788	663627.3652	638826.2744	629255.832	617877.4118	622214.7657
CL(22:0CHO/17:0/18:0/18:0COOH)	CL(75:0CHOCOOH)	M-2H	CL	75	0	C84 H158 O20 P2	12.82191134	774.5416365	87137.42142	74071.79494	104221.7976	77301.54569	89557.63671	144082.0635
CL(16:0/16:0/18:1/18:1)	CL(68:2)	M-H	CL	68	2	C77 H145 O17 P2	17.21259338	1403.996255	269371.3718	242132.5511	249513.9234	237739.658	223207.4855	273453.948
PC(16:1/22:3)	PC(38:4)	M-CH3	PC	38	4	C45 H83 N1 O7 P1	14.63962223	780.5912655	715921.3461	648851.1022	710751.7119	821068.5103	832116.9309	821058.3869
PC(16:1/22:5)	PC(38:6)	M+HCOO	PC	38	6	C47 H83 N1 O9 P1	11.8651165	836.5810955	494479.9686	449861.3673	546099.2559	649928.0467	716312.3426	614602.6267
PC(16:2/18:2)	PC(34:4)	M-CH3	PC	34	4	C41 H75 N1 O7 P1	12.47623539	724.5286655	693364.9753	553231.0132	579844.1142	1019178.46	774470.875	7779202.497
PC(16:2/20:5)	PC(36:7)	M-CH3	PC	36	7	C43 H73 N1 O7 P1	11.50261767	746.5130155	330575.8998	291307.4261	317325.0977	400397.752	388671.2904	388959.2271
PC(17:0/16:1)	PC(33:1)	M+HCOO	PC	33	1	C42 H81 N1 O10 P1	11.06648717	790.5603605	45709.32604	53666.20035	55840.57672	81510.62537	74165.20297	65181.16022
PC(17:0/18:0)	PC(35:0)	M+HCOO	PC	35	0	C44 H87 N1 O10 P1	13.77902563	820.6073105	48688.55154	57135.22668	78683.60727	39139.30547	69404.46596	53713.62139
PC(17:0/18:1)	PC(35:1)	M+HCOO	PC	35	1	C44 H85 N1 O10 P1	12.97367878	818.5916605	3914530.885	3765329.307	3818401.754	3083796.272	2996718.978	2901031.67
CL(22:0CHO/18:0/18:0/18:1)	CL(76:1CHO)	M-H	CL	76	1	C85 H161 O18 P2	13.0397037	1532.11637	49091.27881	74107.25285	62971.99699	26204.25181	84318.22326	53073.08038
PC(17:0/20:3)	PC(37:3)	M+HCOO	PC	37	3	C46 H85 N1 O10 P1	12.33622518	842.5916605	165677.7076	106207.425	140323.6294	131654.8453	141493.4473	172367.011
PC(17:0/20:4)	PC(37:4)	M+HCOO	PC	37	4	C46 H83 N1 O10 P1	11.79275734	840.5760105	106639.3798	108062.7081	121763.956	130655.7597	142511.3414	118889.7596
PC(17:0/22:5)	PC(39:5)	M+HCOO	PC	39	5	C48 H85 N1 O10 P1	11.88709879	866.5916605	59748.53903	59969.61119	66842.1976	66815.27267	59645.32394	53968.14028
PC(17:1/18:1)	PC(35:2)	M+HCOO	PC	35	2	C44 H83 N1 O10 P1	11.7582797	816.5760105	2459685.594	3554137.357	2563433.026	2129653.584	2154495.084	2109726.008
PC(17:1/18:2)	PC(35:3)	M+HCOO	PC	35	3	C44 H81 N1 O10 P1	10.79743686	814.5603605	311579.2898	328823.5703	304629.7617	296188.4797	329942.7813	317052.7452
PC(17:1/20:4)	PC(37:5)	M+HCOO	PC	37	5	C46 H81 N1 O10 P1	10.62985404	838.5603605	96558.56341	104274.8217	99980.21049	88532.49396	82170.7625	98947.99363
PC(18:0/18:0)	PC(36:0)	M+HCOO	PC	36	0	C45 H89 N1 O10 P1	14.55081689	834.6229605	263645.8515	221973.6795	224729.3991	169901.1906	166317.9729	137803.2417
CL(26:3/16:0/20:3/20:4)	CL(82:10)	M-2H	CL	82	10	C91 H158 O16 P2	10.69589269	784.5518065	112586.6991	105424.685	136629.0792	198163.6784	156564.0605	185265.5139
PC(18:0/19:2COOH)	PC(37:2COOH)	M-CH3	PC	37	2	C44 H81 N1 O10 P1	12.8917142	814.5603605	690313.5648	741992.5797	739903.6828	996602.6206	858236.2972	920105.7012
PC(18:0/20:1)	PC(38:1)	M+HCOO	PC	38	1	C47 H91 N1 O10 P1	14.42394477	860.6386105	878096.4679	977732.3622	905580.229	527275.69	412893.071	482551.905
PC(18:0/20:1CHO)	PC(38:1CHO)	M-CH3	PC	38	1	C45 H85 N1 O9 P1	12.95319972	814.5967455	485077.6994	481903.7177	485298.45	677624.6813	650939.8923	461015.1249
PC(18:0/22:4)	PC(40:4)	M+HCOO	PC	40	4	C49 H89 N1 O10 P1	13.34001521	882.6229605	170083.4941	170754.0705	179742.1178	205450.9707	186121.5691	173811.2256
CL(28:3/16:0/16:0/18:0)	CL(78:3)	M-2H	CL	78	3	C87 H162 O16 P2	12.96679417	762.5674565	3964993.64	3246891.973	3636442.24	6483982.652	5815576.83	5401379.155
PC(18:1/16:0)	PC(34:1)	M-CH3	PC	34	1	C41 H81 N1 O7 P1	15.08678543	730.5756155	314429.1963	256718.9026	282856.2742	267050.5666	262795.502	293823.0526
PC(18:1/18:1)	PC(36:2)	M+HCOO	PC	36	2	C45 H85 N1 O10 P1	12.3561251	830.5916605	37527731.6	34424662.39	35712458.25	33674151.58	33268557.01	33655544.28
PC(18:1/18:3)	PC(36:4)	M+HCOO	PC	36	4	C45 H81 N1 O10 P1	10.74190797	826.5603605	387350.4415	380335.341	398535.9257	392139.3999	418395.2687	384576.6406
PC(18:1/19:1)	PC(37:2)	M+HCOO	PC	37	2	C46 H87 N1 O10 P1	12.90052657	844.6073105	951658.9326	859328.6941	997834.491	775447.0923	827514.3028	1004117.945
PC(18:1/19:4)	PC(37:5)	M+HCOO	PC	37	5	C46 H81 N1 O10 P1	13.70489144	838.5603605	97322.90122	73278.33558	76912.19255	36702.07662	37309.78923	42423.76428
CL(28:5/16:0/16:0/18:1)	CL(78:6)	M-2H	CL	78	6	C87 H158 O16 P2	11.69211245	760.5518065	717379.0231	779441.3766	733773.1229	1011411.524	1029998.77	1045042.681
PC(18:1/20:4)	PC(38:5)	M+HCOO	PC	38	5	C47 H83 N1 O10 P1	11.21649974	852.5760105	3403589.402	3425801.84	3769313.884	3467399.426	3558758.148	3853652.258
PC(18:1/21:1)	PC(39:2)	M+HCOO	PC	39	2	C48 H91 N1 O10 P1	13.98171723	872.6386105	108757.4814	118598.1712	110513.1645	123169.1937	104949.1814	107340.1916
PC(18:1/21:5CHO)	PC(39:6CHO)	M-CH3	PC	39	6	C46 H77 N1 O9 P1	12.94061598	818.5341455	152133.0731	96899.18279	138946.3321	333961.9963	298939.9552	292065.1357
PC(18:1/22:2)	PC(40:3)	M+HCOO	PC	40	3	C49 H91 N1 O10 P1	13.74564145	884.6386105	171412.5182	169669.4577	177520.64	111561.4313	115048.2077	138944.4316
CL(32:0COOH/18:0CHO/18:2)	CL(68:2CHOCOOH)	M-H	CL	68	2	C77 H141 O20 P2	16.49611045	1447.9497	28965.41508	46512.09313	34425.59683	59784.04096	65381.66215	46238.30808
PC(18:1/26:1)	PC(44:2)	M+HCOO	PC	44	2	C53 H101 N1 O10 P1	15.41261931	942.7168605	131380.5104	97491.79822	127947.4487	78125.00419	50668.78929	51252.61823
PC(19:0/18:1)	PC(37:1)	M+HCOO	PC	37	1	C46 H89 N1 O10 P1	14.08122049	846.6229605	427007.9659	414002.5551	435333.3576	355076.9865	342515.8718	318782.5389
PC(19:0/18:2)	PC(37:2)	M+HCOO	PC	37	2	C46 H87 N1 O10 P1	13.28752503	844.6073105	87367.0943	119425.7708	98449.67524	117971.2503	136281.685	77500.71936
PC(19:1/18:2)	PC(37:3)	M+HCOO	PC	37	3	C46 H85 N1 O10 P1	11.97986496	842.5916605	228175.2565	280178.0113	268196.3985	324750.0526	311247.7315	239067.4952
PC(19:1COOH/22:1)	PC(41:2COOH)	M-H	PC	41	2	C49 H91 N1 O10 P1	13.76458383	884.6386105	164271.0618	129731.4257	110762.0644	106663.0885	108392.4321	139150.9392
PC(19:2CHO/22:4)	PC(41:6CHO)	M-CH3	PC	41	6	C48 H81 N1 O9 P1	14.0318768	846.5654455	205998.7232	213868.3032	236520.7804	276590.3474	287473.3751	265380.0769
PC(19:5COOH/16:0)	PC(35:5COOH)	M-CH3	PC	35	5	C42 H71 N1 O10 P1	10.81469806	780.4821105	50166.74076	36824.70382	43363.34138	66914.71546	60837.52624	64597.84858
PC(20:0/18:2)	PC(38:2)	M+HCOO	PC	38	2	C47 H91 N1 O9 P1	14.56188547	844.6436955	1070842.432	962561.6473	1017009.689	1212787.389	1218802.824	1265424.521
PC(20:0/20:3)	PC(40:3)	M+HCOO	PC	40	3	C49 H93 N1 O9 P1	14.70406846	870.6593455	15023.88195	17682.64054	32804.84255	54544.53099	81226.93167	43491.26327
PC(20:0/22:5)	PC(42:5)	M+HCOO	PC	42	5	C51 H93 N1 O9 P1	14.26435906	894.6593455	68737.11208	70653.2908	68951.8887	65331.93489	71495.90548	62237.64556
PC(20:1/16:0)	PC(36:1)	M-CH3	PC	36	1	C43 H85 N1 O7 P1	15.70220967	758.6069155	68049.19425	55666.87098	56829.11631	57556.11595	55109.45513	53496.00196
CL(40:7/17:1COOH/18:2)	CL(75:10COOH)	M-H	CL	75	10	C84 H141 O19 P2	16.69329023	1515.954785	63168.63995	52218.64964	65167.01736	101585.3598	87575.704	83331.18592
PC(20:1/16:1)	PC(36:2)	M+HCOO	PC	36	2	C45 H85 N1 O10 P1	12.2366912	830.5916605	15531351.32	16527351.36	15421164.9	13968303.21	19794566.09	15759342.95
PC(20:1/18:1)	PC(38:2)	M+HCOO	PC	38	2	C47 H91 N1 O9 P1	14.24311064	844.6436955	164505.1734	173501.5297	184103.0551	209701.3249	165169.6578	185229.7617
PC(20:1/18:2)	PC(38:3)	M+HCOO	PC	38	3	C47 H87 N1 O10 P1	12.56653045	856.6073105	1473845.321	1468926.579	1471491.328	1540440.95	1358928.754	1270744.256
PC(20:1/20:3)	PC(40:4)	M+HCOO	PC	40	4	C49 H89 N1 O10 P1	12.93353926	882.6229605	193983.1914	183286.9994	192270.9227	207192.1399	221157.3189	119197.0991
PC(20:1/22:6)	PC(42:7)	M+HCOO	PC	42	7	C51 H87 N1 O10 P1	11.87329582	904.6073105	58422.51698	50157.02098	53708.27479	69738.15471	49352.63181	50726.80376
PC(20:2/18:1)	PC(38:3)	M-CH3	PC	38	3	C45 H85 N1 O7 P1	14.45682502	782.6069155	402704.1814	375373.9194	332711.534	376624.141	392616.204	413023.0299
PC(20:2/22:6)	PC(42:8)	M-CH3	PC	42	8	C49 H83 N1 O7 P1	14.39558036	828.5912655	187452.6755	190802.927	190689.0685	212803.9333	181321.8854	217836.4252
CL(40:7/19:1COOH/18:2)	CL(77:10COOH)	M-H	CL	77	10	C86 H145 O19 P2	16.97312213	1543.986085	66460.64572	49182.35872	56083.26672	72711.77277	72807.76014	61103.15594
PC(21:2CHO/20:4)	PC(41:6CHO)	M-CH3	PC	41	6	C48 H81 N1 O9 P1	14.36432097	846.5654455	133483.5315	106415.1936	116264.4591	166844.072	169958.8505	162538.4132
PC(22:0/16:0)	PC(38:0)	M+HCOO	PC	38	0	C47 H95 N1 O9 P1	15.90051246	848.6749955	100290.4491	87456.09272	82317.75308	112607.1433	106276.5194	76517.31688
PC(22:0/18:1)	PC(40:1)	M+HCOO	PC	40	1	C49 H97 N1 O9 P1	15.81973428	874.6906455	199995.9298	222576.4771	245688.6788	219435.1586	217015.8834	189279.2769
PC(22:0/20:4)	PC(42:4)	M+HCOO	PC	42	4	C51 H95 N1 O9 P1	15.23969791	896.6749955	46398.67922	54125.4031	48905.42434	42404.31776	40437.60935	48050.42059
PC(22:1/16:0)	PC(38:1)	M+HCOO	PC	38	1	C47 H93 N1 O9 P1	14.94889316	846.6593455	17224.24368	12979.9315	19137.77474	64358.23062	56892.19561	29969.76546
PC(22:1/18:1)	PC(40:2)	M+HCOO	PC	40	2	C49 H95 N1 O9 P1	15.05476757	872.6749955	171553.2834	163500.1769	150816.0093	159522.4998	136684.0663	157968.8575
CL(40:8/19:1COOH/18:2)	CL(77:11COOH)	M-H	CL	77	11	C86 H143 O19 P2	16.75315528	1541.970435	59447.41977	69908.09943	78680.50823	87434.81108	101031.6576	88272.71283
PC(22:1/20:4)	PC(42:5)	M-CH3	PC	42	5	C49 H89 N1 O7 P1	15.28668	834.6382155	114706.4402	120871.8802	112235.0752	118897.3115	104139.3034	106533.6203
PC(22:1/22:6)	PC(44:7)	M-CH3	PC	44	7	C51 H89 N1 O7 P1	15.14015302	858.6382155	46248.81233	48695.15035	48047.45212	12902.58215	30645.93769	29513.24163
PC(22:2/18:1)	PC(40:3)	M-CH3	PC	40	3	C47 H89 N1 O7 P1	15.17142282	810.6382155	312774.4623	317087.1399	309210.6502	252951.1534	285731.6405	271429.1716
PC(22:2/18:2)	PC(40:4)	M-CH3	PC	40	4	C47 H87 N1 O7 P1	14.65203772	808.6225655	67558.68749	100291.798	66767.34215	100117.2651	166214.199	166268.0262
PC(22:2/20:3)	PC(42:5)	M-CH3	PC	42	5	C49 H89 N1 O7 P1	14.76122284	834.6382155	81308.79411	121476.7011	73786.57772	41801.66982	65681.75977	80901.84212
PC(22:2/20:5)	PC(42:7)	M-CH3	PC	42	7	C49 H85 N1 O7 P1	14.30956715	830.6069155	59791.06388	71477.22195	59046.80959	81958.70546	72955.45937	78370.92125
PC(22:2/22:5)	PC(44:7)	M-CH3	PC	44	7	C51 H89 N1 O7 P1	14.51887204	858.6382155	69060.69894	58904.70191	61725.64571	85957.72241	78496.12055	73150.25411
PC(22:2/22:6)	PC(44:8)	M-CH3	PC	44	8	C51 H87 N1 O7 P1	14.80563764	856.6225655	199371.6716	185288.427	184173.858	156372.5841	187470.1518	165397.9205
PC(22:6/22:6)	PC(44:12)	M+HCOO	PC	44	12	C53 H81 N1 O10 P1	9.52330273	922.5603605	24178.62878	24831.70418	20741.22945	6488.782229	11455.08516	11366.4953
CL(43:5CHO/18:0/18:1)	CL(79:6CHO)	M-H	CL	79	6	C88 H157 O18 P2	13.03490155	1564.08507	134778.3905	133322.3533	95176.57437	33219.17002	72724.55743	39855.75788
CL(16:0/16:1/18:1/18:1)	CL(68:3)	M-H	CL	68	3	C77 H143 O17 P2	16.91958266	1401.980605	184489.2378	185913.1096	176764.5878	209606.939	201709.3769	220649.2102
PC(24:0/18:1)	PC(42:1)	M+HCOO	PC	42	1	C51 H99 N1 O10 P1	16.06962076	916.7012105	374331.6396	363086.6955	349261.5298	285703.4099	238942.4176	184706.6561
PC(24:0/18:2)	PC(42:2)	M+HCOO	PC	42	2	C51 H97 N1 O10 P1	15.55830655	914.6855605	52646.25709	53887.20808	49330.5943	36824.55783	42991.39544	28082.50936
PC(24:1/18:1)	PC(42:2)	M+HCOO	PC	42	2	C51 H99 N1 O9 P1	15.71652536	900.7062955	171840.9181	175249.0865	152795.5391	135132.9499	114310.184	123406.5353
PC(24:1/20:4)	PC(44:5)	M+HCOO	PC	44	5	C53 H97 N1 O9 P1	15.02842995	922.6906455	55700.38753	66557.8115	70434.39488	61133.71641	52121.17055	59472.16601
PC(24:2/19:2COOH)	PC(43:4COOH)	M-CH3	PC	43	4	C50 H89 N1 O10 P1	15.6091125	894.6229605	129720.6514	124203.5789	118085.6073	32158.97755	28412.41564	25431.27587
PC(2:0/16:0)	PC(18:0)	M+HCOO	PC	18	0	C27 H53 N1 O10 P1	3.555462038	582.3412605	42042.13538	42831.83579	28521.45461	2412.28512	17853.74405	10630.68413
PC(30:1/18:1)	PC(48:2)	M-CH3	PC	48	2	C55 H105 N1 O8 P1	16.04640609	938.7583305	29098.82275	32611.90349	30602.82297	12348.01347	2304.665286	7332.629511
CL(44:5CHO/18:0/18:1)	CL(80:6CHO)	M-2H	CL	80	6	C89 H158 O18 P2	13.77544421	788.5467215	304799.2764	222671.5837	225268.4284	421151.4615	393549.7715	183759.5076
CL(44:6CHO/18:0/18:2)	CL(80:8CHO)	M-2H	CL	80	8	C89 H154 O18 P2	12.12738238	786.5310715	6590028.862	6892818.603	6598121.719	8692069.55	8537445.369	8004672.808
PC(41:12COOH)	PC(41:12COOH)	M-CH3	PC	41	12	C48 H69 N1 O10 P1	13.37358115	850.4664605	90683.47112	184118.4283	162649.387	129004.8161	150302.8274	142340.5056
PE(12:1/20:4)	PE(32:5)	M-H	PE	32	5	C37 H65 N1 O7 P1	9.551245956	666.4504155	48171.43167	42496.9192	44568.15091	30059.50455	31896.02932	24478.70646
PE(12:1/22:6)	PE(34:7)	M-H	PE	34	7	C39 H65 N1 O7 P1	9.263444034	690.4504155	22328.11535	23204.64018	21249.37731	16978.65234	17395.20067	14398.31722
PE(14:0/16:1)	PE(30:1)	M-H	PE	30	1	C35 H67 N1 O8 P1	10.07298277	660.4609805	40962.9061	43152.03206	44813.19002	27975.83726	24786.3064	35131.81889
PE(14:0/22:6)	PE(36:6)	M-H	PE	36	6	C41 H69 N1 O8 P1	9.889191772	734.4766305	21712.96792	21268.12242	24702.28182	13050.8832	19666.95311	14900.65098
PE(14:1/18:2)	PE(32:3)	M-H	PE	32	3	C37 H69 N1 O7 P1	10.97580245	670.4817155	67403.75287	70077.92407	75453.04289	65044.56428	65078.99896	64346.33953
PE(14:1/20:5)	PE(34:6)	M-H	PE	34	6	C39 H67 N1 O7 P1	9.989039623	692.4660655	59518.13586	64569.92775	61731.90144	50901.32002	55443.42742	64376.03805
PE(14:1/22:5)	PE(36:6)	M-H	PE	36	6	C41 H71 N1 O7 P1	11.3447257	720.4973655	170969.9745	208128.9062	162862.8139	196151.1014	209229.8747	214146.4144
CL(52:10/16:0/18:1)	CL(86:11)	M-2H	CL	86	11	C95 H162 O16 P2	11.1928018	810.5674565	357531.3592	290188.9903	347226.3271	745181.2026	616845.6682	634280.3696
PE(14:1/22:6)	PE(36:7)	M-H	PE	36	7	C41 H69 N1 O7 P1	10.44422009	718.4817155	163676.1461	159831.3392	159943.39	184414.593	190127.1952	187675.7496
PE(15:0CHO/20:3)	PE(35:3CHO)	M-H	PE	35	3	C40 H71 N1 O9 P1	12.02875462	740.4871955	70332.04651	52964.64042	61104.68346	111536.8449	118234.6212	98401.74954
PE(15:1/16:0)	PE(31:1)	M-H	PE	31	1	C36 H71 N1 O7 P1	12.30759618	660.4973655	174413.4466	173195.4874	181244.1166	70093.20848	79474.9969	75808.05811
PE(15:1/16:1)	PE(31:2)	M-H	PE	31	2	C36 H69 N1 O7 P1	11.33841878	658.4817155	58510.15947	118521.9314	71080.07843	18047.03786	22525.87503	22396.37986
PE(15:1/18:1)	PE(33:2)	M-H	PE	33	2	C38 H73 N1 O7 P1	12.3742508	686.5130155	315390.7005	321221.4132	328128.8086	135484.1283	141127.706	153621.2765
PE(15:1/18:2)	PE(33:3)	M-H	PE	33	3	C38 H71 N1 O7 P1	11.6324205	684.4973655	51516.42923	62186.59748	59278.40866	61945.55427	63289.3667	56878.25342
PE(15:1/20:3)	PE(35:4)	M-H	PE	35	4	C40 H73 N1 O7 P1	11.93819406	710.5130155	50200.24897	57368.42936	54128.81658	67647.52378	53719.11153	67587.93798
PE(15:1/20:5)	PE(35:6)	M-H	PE	35	6	C40 H69 N1 O7 P1	10.61436095	706.4817155	55156.38787	52299.93786	52952.32507	50131.79626	43437.51818	52914.02172
PE(15:1/22:5)	PE(37:6)	M-H	PE	37	6	C42 H73 N1 O7 P1	11.48460021	734.5130155	59149.69941	60479.82031	37681.88593	82356.66527	49916.90351	62096.58432
PE(16:0/16:1)	PE(32:1)	M-H	PE	32	1	C37 H71 N1 O8 P1	11.34305388	688.4922805	2940652.35	4698134.486	2857967.285	1693512.531	1710897.912	1866052.029
CL(58:0COOHCOOH/18:1)	CL(76:1COOHCOOH)	M-H	CL	76	1	C85 H159 O21 P2	13.03699245	1578.085465	35143.39017	32100.38479	56309.02916	79060.3859	76062.29449	41516.61343
PE(16:0/20:4)	PE(36:4)	M-H	PE	36	4	C41 H73 N1 O8 P1	11.43374703	738.5079305	3073334.765	3628940.488	3058917.346	3094477.265	3148280.597	2827090.964
PE(16:1/14:0)	PE(30:1)	M-H	PE	30	1	C35 H69 N1 O7 P1	11.94769121	646.4817155	239552.4455	237613.7227	226467.7398	263912.4264	238002.1795	250980.397
PE(16:1/16:1)	PE(32:2)	M-H	PE	32	2	C37 H69 N1 O8 P1	10.19922677	686.4766305	61521.87948	53772.41907	51058.49293	25087.73931	27389.44241	25774.32464
PE(16:1/17:1)	PE(33:2)	M-H	PE	33	2	C38 H73 N1 O7 P1	12.66647737	686.5130155	1115463.478	1130758.783	959555.3564	1210551.964	1057488.808	1020557.198
PE(16:1/18:1)	PE(34:2)	M-H	PE	34	2	C39 H75 N1 O7 P1	13.26834225	700.5286655	33568742.82	33267956.47	34203803.52	37206532.34	35376726.75	34140457.42
PE(16:1/18:2)	PE(34:3)	M-H	PE	34	3	C39 H73 N1 O7 P1	13.21589229	698.5130155	283328.8143	388425.5446	359331.5082	715138.4529	621567.4886	619504.008
PE(16:1/19:2COOH)	PE(35:3COOH)	M-H	PE	35	3	C40 H71 N1 O10 P1	11.34853872	756.4821105	104522.6212	81330.36025	97671.54937	94778.61599	84136.73354	91180.96101
PE(16:1/19:3)	PE(35:4)	M-H	PE	35	4	C40 H73 N1 O7 P1	12.38530321	710.5130155	290170.0433	283152.8394	270447.3006	367363.0324	414376.6953	412894.0601
CL(60:3COOHCOOH/18:1)	CL(78:4COOHCOOH)	M-H	CL	78	4	C87 H157 O21 P2	13.06590585	1600.069815	83464.20299	61203.77488	74278.08334	50763.962	62962.4161	60737.63765
PE(16:1/20:3)	PE(36:4)	M-H	PE	36	4	C41 H75 N1 O7 P1	12.99608377	724.5286655	6332386.781	6221681.346	5923679.756	11235153.61	10767738.99	10432519.17
PE(16:1/20:4)	PE(36:5)	M-H	PE	36	5	C41 H71 N1 O8 P1	10.75063756	736.4922805	45966.32476	50800.41937	42168.41749	23851.69674	19145.88676	20934.99809
PE(16:1/20:5)	PE(36:6)	M-H	PE	36	6	C41 H71 N1 O7 P1	11.79159763	720.4973655	12051582.4	17079235.92	12072464.68	11136651.49	11871937.68	11535122.72
PE(16:1/22:4)	PE(38:5)	M-H	PE	38	5	C43 H77 N1 O7 P1	12.47587903	750.5443155	3321748.358	3167521.891	3713375.557	5940004.987	5091049.429	5178152.692
PE(16:1/22:5)	PE(38:6)	M-H	PE	38	6	C43 H75 N1 O7 P1	12.63450302	748.5286655	19479151.52	19284035.15	19364827.86	25636169.88	24657515.79	23597601.02
PE(16:1/22:6)	PE(38:7)	M-H	PE	38	7	C43 H73 N1 O7 P1	11.73306615	746.5130155	13821531.86	14532001.02	13833134.17	20853633.88	22152424.03	20911649.73
PE(16:2/20:4)	PE(36:6)	M-H	PE	36	6	C41 H71 N1 O7 P1	11.58376879	720.4973655	122362.8764	150143.7435	134767.4446	177839.0725	147009.4755	157597.4933
PE(16:2/22:6)	PE(38:8)	M-H	PE	38	8	C43 H71 N1 O7 P1	10.55549135	744.4973655	58385.5895	55981.88183	61001.06765	79748.00333	84083.64786	77940.76104
PE(17:0/16:0)	PE(33:0)	M-H	PE	33	0	C38 H77 N1 O7 P1	12.47605553	690.5443155	59658.42151	58268.26553	62044.16006	130567.5792	124364.5257	95454.043
PE(17:0/18:0)	PE(35:0)	M-H	PE	35	0	C40 H79 N1 O8 P1	13.99223719	732.5548805	126995.3162	133471.3779	140814.9414	169230.0254	161208.7018	174834.4649
CL(62:5CHO/18:1)	CL(80:6CHO)	M-H	CL	80	6	C89 H159 O18 P2	13.55925641	1578.10072	282104.7246	308382.2574	241023.0529	100809.6628	148855.7197	163720.0197
PE(17:0/18:1)	PE(35:1)	M-H	PE	35	1	C40 H77 N1 O8 P1	13.2443783	730.5392305	2786042.861	2871609.148	2729591.483	2446654.447	2305656.393	2442108.778
PE(17:0/22:4)	PE(39:4)	M-H	PE	39	4	C44 H79 N1 O8 P1	12.95312726	780.5548805	100021.2401	82166.70672	96779.28429	160587.4623	168954.3754	188380.4422
PE(17:0/22:6)	PE(39:6)	M-H	PE	39	6	C44 H75 N1 O8 P1	11.78669398	776.5235805	86015.08213	95523.0255	93958.36935	80267.86905	95112.60285	103542.4516
PE(17:0CHO/18:2)	PE(35:2CHO)	M-H	PE	35	2	C40 H73 N1 O9 P1	13.25866035	742.5028455	41673.57653	32066.28012	41807.08013	77724.75359	78375.55651	70940.78075
PE(17:0CHO/22:4)	PE(39:4CHO)	M-H	PE	39	4	C44 H77 N1 O9 P1	13.55455763	794.5341455	374235.7543	357259.7643	496430.234	685290.814	607674.2261	667918.7976
PE(17:1/16:0)	PE(33:1)	M-H	PE	33	1	C38 H75 N1 O7 P1	13.79772879	688.5286655	86754.8006	82729.77683	98329.71497	93225.43931	89690.56668	101773.1511
PE(17:1/18:2)	PE(35:3)	M-H	PE	35	3	C40 H73 N1 O8 P1	11.03102728	726.5079305	66790.17319	78569.61511	71046.48539	30646.2021	30805.55124	38195.51806
PE(17:1/20:5)	PE(37:6)	M-H	PE	37	6	C42 H73 N1 O7 P1	11.92834665	734.5130155	271431.557	265265.9892	251075.1957	252733.2663	258345.721	256848.7433
PE(17:1CHO/22:4)	PE(39:5CHO)	M-H	PE	39	5	C44 H75 N1 O9 P1	12.27500432	792.5184955	12158.3923	30561.10053	11579.82023	107964.5406	58159.99596	53356.16792
CL(66:4)	CL(66:4)	M-H	CL	66	4	C75 H137 O17 P2	16.3382614	1371.933655	107404.2421	103853.3723	95323.23115	145137.0011	158546.1188	145742.7389
PE(17:1CHO/22:6)	PE(39:7CHO)	M-H	PE	39	7	C44 H71 N1 O9 P1	11.28912645	788.4871955	348813.204	264899.3175	332390.9806	582831.7508	535459.0162	504663.7687
PE(18:0/15:0)	PE(33:0)	M-H	PE	33	0	C38 H77 N1 O7 P1	12.19552269	690.5443155	37171.11011	34835.84187	44345.4277	80779.68637	79354.11581	47841.51531
PE(18:0/17:1)	PE(35:1)	M-H	PE	35	1	C40 H79 N1 O7 P1	13.96903547	716.5599655	66351.78135	73899.14225	70388.83882	197035.0937	175804.7826	138530.2537
PE(18:0/18:1)	PE(36:1)	M-H	PE	36	1	C41 H79 N1 O8 P1	13.73942605	744.5548805	38141288.64	35437773.02	33253004.15	32678647.67	31958641.85	31208465.19
PE(18:0/18:2)	PE(36:2)	M-H	PE	36	2	C41 H77 N1 O8 P1	12.88685398	742.5392305	9966731.85	9373414.469	8720440.473	9554184.067	9284789.27	10761440.68
PE(18:0/20:1)	PE(38:1)	M-H	PE	38	1	C43 H83 N1 O8 P1	14.56476289	772.5861805	1015813.11	374788.7842	370977.8559	321716.3041	290196.2351	547572.2548
PE(18:0/21:2)	PE(39:2)	M-H	PE	39	2	C44 H83 N1 O8 P1	14.3191791	784.5861805	47650.24126	35094.8353	48183.18407	30860.15772	28581.96277	36560.11666
PE(18:0/21:3)	PE(39:3)	M-H	PE	39	3	C44 H81 N1 O8 P1	13.79807825	782.5705305	148407.6039	142045.2756	124894.1542	102966.8541	135546.7916	127478.5837
PE(18:0/21:4COOH)	PE(39:4COOH)	M-H	PE	39	4	C44 H77 N1 O10 P1	12.84046251	810.5290605	103368.4572	61620.19137	114302.179	131180.8502	129220.8041	103187.2377
CL(67:13CHO/18:0)	CL(85:13CHO)	M-H	CL	85	13	C94 H155 O18 P2	11.78283466	1634.06942	181276.8228	270853.0688	182901.8084	154552.2649	176995.7313	168731.929
PE(18:0/22:3)	PE(40:3)	M-H	PE	40	3	C45 H83 N1 O8 P1	14.21268139	796.5861805	169740.1468	168298.2073	150335.0723	136017.9534	130670.2543	137224.083
PE(18:0/22:4)	PE(40:4)	M-H	PE	40	4	C45 H81 N1 O8 P1	13.51962097	794.5705305	1141224.289	1181045.594	1151403.284	1032024.381	1001316.058	978695.7789
PE(18:1/14:0)	PE(32:1)	M-H	PE	32	1	C37 H73 N1 O7 P1	11.60900028	674.5130155	284908.6907	260084.1027	268164.2294	370045.4704	352537.9242	322862.8828
PE(18:1/15:0)	PE(33:1)	M-H	PE	33	1	C38 H75 N1 O7 P1	13.53224364	688.5286655	89451.77559	103053.1716	97963.37824	103279.0436	89667.58425	85561.79291
PE(18:1/16:0)	PE(34:1)	M-H	PE	34	1	C39 H77 N1 O7 P1	14.28959967	702.5443155	1545167.515	1428033.126	1454950.269	1698386.247	1611699.468	1744349.665
CL(72:8)	CL(72:8)	M-H	CL	72	8	C81 H141 O17 P2	16.29374135	1447.964955	238474.503	211304.7179	258992.6198	285529.133	298075.9364	304911.4602
CL(16:0/16:1/18:1/18:2)	CL(68:4)	M-H	CL	68	4	C77 H141 O17 P2	16.67051677	1399.964955	367253.557	389621.082	366327.0634	533546.3031	536956.4868	531152.2336
PE(18:1/19:1)	PE(37:2)	M-H	PE	37	2	C42 H81 N1 O7 P1	14.61962675	742.5756155	410729.1011	634637.4137	553822.7503	534308.1833	335872.9689	509666.6891
PE(18:1/19:2)	PE(37:3)	M-H	PE	37	3	C42 H79 N1 O7 P1	14.08050434	740.5599655	181754.1321	156667.2134	173059.6472	205626.3664	157663.404	200006.9052
PE(18:1/19:2COOH)	PE(37:3COOH)	M-H	PE	37	3	C42 H75 N1 O10 P1	12.58605472	784.5134105	956736.3105	601139.6816	867741.9568	1052833.1	940057.1226	813586.6947
PE(18:1/20:4)	PE(38:5)	M-H	PE	38	5	C43 H77 N1 O7 P1	12.89948832	750.5443155	23728990.18	23938202.92	24614628.48	26090558.97	27496820.51	26140241.89
PE(18:1/21:1)	PE(39:2)	M-H	PE	39	2	C44 H83 N1 O8 P1	14.13796534	784.5861805	51087.71943	53692.14684	38603.46211	15337.96645	20785.59345	19641.58448
PE(18:1/21:2)	PE(39:3)	M-H	PE	39	3	C44 H83 N1 O7 P1	14.74693585	768.5912655	64301.15112	53245.84061	89306.35441	55208.73019	64631.92289	67348.40723
PE(18:1/21:3)	PE(39:4)	M-H	PE	39	4	C44 H81 N1 O7 P1	14.27754546	766.5756155	151292.827	157256.02	151092.9201	163519.4659	172303.3951	180748.9464
PE(18:1/21:3COOH)	PE(39:4COOH)	M-H	PE	39	4	C44 H77 N1 O10 P1	12.1393511	810.5290605	760066.4483	581419.636	741568.9242	571237.9343	536933.2848	487972.1463
CL(74:8)	CL(74:8)	M-H	CL	74	8	C83 H145 O17 P2	16.94291249	1475.996255	249810.1119	221008.6686	204116.3292	268360.5595	256235.3638	243049.212
PE(18:1/21:4COOH)	PE(39:5COOH)	M-H	PE	39	5	C44 H75 N1 O10 P1	11.86880384	808.5134105	199261.1692	135667.3412	154924.1394	224728.9494	220307.4231	220572.0909
PE(18:1/22:1)	PE(40:2)	M-H	PE	40	2	C45 H85 N1 O8 P1	14.5748581	798.6018305	428868.057	509303.5173	464953.6597	235575.5058	229346.3557	231474.9878
PE(18:1/22:4)	PE(40:5)	M-H	PE	40	5	C45 H79 N1 O8 P1	12.33464954	792.5548805	286814.6474	327703.7601	283679.5096	90530.51048	112109.5717	102898.123
PE(18:1/22:5)	PE(40:6)	M-H	PE	40	6	C45 H77 N1 O8 P1	11.49024543	790.5392305	358954.5814	331967.2781	287384.8583	164360.7083	216851.1917	145262.7221
PE(18:1/24:1)	PE(42:2)	M-H	PE	42	2	C47 H89 N1 O8 P1	15.25567415	826.6331305	201016.7902	196367.9414	185674.2906	109738.249	123906.9053	111454.8288
PE(18:1/26:1)	PE(44:2)	M-H	PE	44	2	C49 H93 N1 O8 P1	15.8087486	854.6644305	52037.20965	55342.79939	50415.24414	15830.88697	19507.48812	17926.20512
PE(18:2/16:1)	PE(34:3)	M-H	PE	34	3	C39 H73 N1 O7 P1	12.56057879	698.5130155	528353.5697	488872.6419	453378.3551	316318.0978	263110.0449	282048.1253
PE(18:2/18:1)	PE(36:3)	M-H	PE	36	3	C41 H77 N1 O7 P1	13.26010607	726.5443155	5992527.287	5933714.125	5460859.402	3835033.632	3696257.745	3471985.966
PE(18:2/20:5)	PE(38:7)	M-H	PE	38	7	C43 H73 N1 O7 P1	11.32055604	746.5130155	1953020.164	3179490.27	1986625.428	1082998.105	1213913.757	1163999.226
PE(19:1/18:1)	PE(37:2)	M-H	PE	37	2	C42 H81 N1 O7 P1	14.68005656	742.5756155	459825.297	461635.088	417606.4745	399425.1625	528540.2303	509666.6891
PE(19:1/18:2)	PE(37:3)	M-H	PE	37	3	C42 H77 N1 O8 P1	12.29482132	754.5392305	151739.8467	160015.5062	128686.4276	49384.41449	69776.83876	50669.58117
PE(19:1/20:3)	PE(39:4)	M-H	PE	39	4	C44 H81 N1 O7 P1	14.06173433	766.5756155	118705.4087	92129.14233	109354.5456	154169.8675	145969.6193	158704.2006
PE(19:2)	PE(19:2)	M-H	PE	19	2	C24 H43 N1 O8 P1	3.974910044	504.2731805	97006.97524	95369.87516	103430.2812	71191.96668	101847.7883	96891.68118
PE(19:2/18:1)	PE(37:3)	M-H	PE	37	3	C42 H79 N1 O7 P1	13.74954833	740.5599655	183072.1654	155639.7823	162388.963	291539.3917	260779.3883	202469.7933
PE(19:2CHO/20:3)	PE(39:5CHO)	M-H	PE	39	5	C44 H75 N1 O9 P1	12.58918901	792.5184955	215196.8434	138211.9264	176939.8258	482108.3671	500326.2817	428125.2155
PE(19:2CHO/20:4)	PE(39:6CHO)	M-H	PE	39	6	C44 H73 N1 O9 P1	12.06152172	790.5028455	1188207.358	866424.144	1165750.211	1993539.176	1807478.525	1712340.993
PE(19:2CHO/22:5)	PE(41:7CHO)	M-H	PE	41	7	C46 H75 N1 O9 P1	12.14544965	816.5184955	633097.1099	428442.4868	597710.8039	921798.1363	818668.1542	748439.2909
PE(19:2CHO/22:6)	PE(41:8CHO)	M-H	PE	41	8	C46 H73 N1 O9 P1	11.72790856	814.5028455	545855.7167	405588.2113	540970.8551	1007716.381	935567.2218	849299.5296
PE(19:2COOH/20:4)	PE(39:6COOH)	M-H	PE	39	6	C44 H73 N1 O10 P1	11.43233465	806.4977605	165946.6292	132172.8428	168387.15	212942.574	216266.7371	195224.3252
PE(19:2COOH/22:6)	PE(41:8COOH)	M-H	PE	41	8	C46 H73 N1 O10 P1	11.11393655	830.4977605	82437.38592	63488.59625	67763.13506	110207.603	107367.8525	102846.2524
PE(20:0/18:1)	PE(38:1)	M-H	PE	38	1	C43 H83 N1 O8 P1	14.66403057	772.5861805	998418.2703	621763.2917	612334.4929	298444.7391	282007.0134	452285.6733
PE(20:0/20:4)	PE(40:4)	M-H	PE	40	4	C45 H81 N1 O8 P1	13.90924691	794.5705305	180133.6905	178275.7708	160806.857	112396.8243	126621.3825	121421.6095
PE(20:1/22:5)	PE(42:6)	M-H	PE	42	6	C47 H83 N1 O7 P1	14.39796295	804.5912655	479961.9341	471335.5667	437389.0077	516816.6702	521734.2045	510535.8095
PE(20:1/22:6)	PE(42:7)	M-H	PE	42	7	C47 H79 N1 O8 P1	12.36248038	816.5548805	73433.23835	74254.27942	59448.05576	15539.00599	15126.44803	25494.86233
PE(20:2/22:6)	PE(42:8)	M-H	PE	42	8	C47 H79 N1 O7 P1	12.96791581	800.5599655	249678.1317	205736.5485	224932.5032	253095.8155	250019.5631	255177.3819
PE(21:1CHO)	PE(21:1CHO)	M-H	PE	21	1	C26 H47 N1 O9 P1	5.482751549	548.2993955	114875.2505	111337.7013	114341.2558	61816.2035	83258.25332	98738.084
PE(21:2)	PE(21:2)	M-H	PE	21	2	C26 H47 N1 O8 P1	6.512231419	532.3044805	131534.6203	120097.0883	132029.8904	66872.7661	95067.99199	87920.97425
PE(21:2CHO)	PE(21:2CHO)	M-H	PE	21	2	C26 H45 N1 O9 P1	3.475214134	546.2837455	34958.16071	36559.2044	36485.85763	5189.665405	13857.34573	16400.38602
PE(21:2CHO/18:1)	PE(39:3CHO)	M-H	PE	39	3	C44 H79 N1 O9 P1	14.27713347	796.5497955	1845736.464	1382884.517	1680001.96	1801077.179	1687973.684	1672456.754
PE(21:2CHO/20:3)	PE(41:5CHO)	M-H	PE	41	5	C46 H79 N1 O9 P1	13.78984665	820.5497955	392192.7371	318666.023	382004.5856	568601.9234	561908.0862	537295.1035
PE(21:2CHO/20:4)	PE(41:6CHO)	M-H	PE	41	6	C46 H77 N1 O9 P1	13.3638376	818.5341455	1388819.544	1003325.382	1399098.068	1834938.632	1769569.629	1620297.051
PE(21:2CHO/22:1)	PE(43:3CHO)	M-H	PE	43	3	C48 H87 N1 O9 P1	15.65754878	852.6123955	98320.83436	97058.08287	97137.12339	90634.50645	87852.77852	94672.71121
PE(21:2CHO/22:4)	PE(43:6CHO)	M-H	PE	43	6	C48 H81 N1 O9 P1	14.03635001	846.5654455	216316.6758	224997.1015	229442.94	269870.3204	267794.5415	234746.2964
PE(21:2CHO/22:5)	PE(43:7CHO)	M-H	PE	43	7	C48 H79 N1 O9 P1	13.41886141	844.5497955	461018.3376	393942.6455	474647.1893	577422.7453	609483.069	569509.1847
PE(21:2CHO/22:6)	PE(43:8CHO)	M-H	PE	43	8	C48 H77 N1 O9 P1	13.05621969	842.5341455	515590.9657	370947.2152	476829.8174	628911.353	588608.9987	602187.1557
PE(21:2COOH/16:1)	PE(37:3COOH)	M-H	PE	37	3	C42 H75 N1 O10 P1	12.89696973	784.5134105	109665.6995	161560.5889	118942.1592	248206.4633	222663.6286	262564.9817
PE(21:2COOH/18:1)	PE(39:3COOH)	M-H	PE	39	3	C44 H79 N1 O10 P1	13.7730586	812.5447105	2698236.718	1982562.195	2371897.165	2755507.121	2443700.931	2537113.546
PE(21:2COOH/20:3)	PE(41:5COOH)	M-H	PE	41	5	C46 H79 N1 O10 P1	13.60241298	836.5447105	80649.29074	65853.43765	81252.24322	179753.6782	148080.119	141662.8921
PE(21:2COOH/20:4)	PE(41:6COOH)	M-H	PE	41	6	C46 H77 N1 O10 P1	12.75807319	834.5290605	934257.2327	703984.1137	967189.1898	1510299.789	1315748.428	1130040.068
PE(21:2COOH/20:5)	PE(41:7COOH)	M-H	PE	41	7	C46 H75 N1 O10 P1	11.96213107	832.5134105	224108.388	168145.1896	210892.6408	314532.6215	306598.5046	289652.9556
PE(21:2COOH/22:5)	PE(43:7COOH)	M-H	PE	43	7	C48 H79 N1 O10 P1	12.81590989	860.5447105	151080.1484	151284.7128	203755.6471	289661.4413	238623.788	242046.6612
Cer(d18:1/14:0)	Cer(d32:1)	M+HCOO	Cer	32	1	C33 H64 N1 O5	10.87967123	554.4789975	562014.0777	664458.3827	516028.0111	367389.963	246601.8248	348597.2209
PE(21:3CHO/18:1)	PE(39:4CHO)	M-H	PE	39	4	C44 H77 N1 O9 P1	13.27125687	794.5341455	236104.0518	166362.9464	219385.3478	95131.11324	82329.0924	144306.9586
PE(21:3COOH/20:4)	PE(41:7COOH)	M-H	PE	41	7	C46 H75 N1 O10 P1	11.48337406	832.5134105	195087.9501	147408.9228	180039.7044	183301.7074	183657.8339	158525.5625
PE(21:3COOH/22:6)	PE(43:9COOH)	M-H	PE	43	9	C48 H75 N1 O10 P1	11.17538646	856.5134105	43929.10612	31334.25467	36838.58484	41311.19361	37626.27217	36807.09479
PE(22:0/18:1)	PE(40:1)	M-H	PE	40	1	C45 H89 N1 O7 P1	15.70459918	786.6382155	180995.2422	174216.1699	149584.9065	259227.9284	231925.5964	208435.3209
PE(22:0/20:4)	PE(42:4)	M-H	PE	42	4	C47 H85 N1 O8 P1	14.78128477	822.6018305	91428.73723	74736.2299	71541.4899	43885.65302	43828.64427	36554.08157
PE(22:1/16:0)	PE(38:1)	M-H	PE	38	1	C43 H85 N1 O7 P1	15.72714575	758.6069155	66077.59139	58341.21596	56927.09746	57384.73938	51355.27132	52283.13613
PE(22:1/18:2)	PE(40:3)	M-H	PE	40	3	C45 H83 N1 O8 P1	14.02550411	796.5861805	57099.35133	62361.5021	60563.25981	46062.2562	46501.56863	42508.93366
PE(22:1/22:5)	PE(44:6)	M-H	PE	44	6	C49 H87 N1 O7 P1	15.66554246	832.6225655	54186.04635	64205.75827	50258.24883	72639.0373	65709.45906	54758.43815
PE(22:1/22:6)	PE(44:7)	M-H	PE	44	7	C49 H85 N1 O7 P1	14.97706684	830.6069155	103021.6111	115734.0011	108560.6134	8516.050211	20453.8748	61336.8206
PE(22:2/20:3)	PE(42:5)	M-H	PE	42	5	C47 H83 N1 O8 P1	13.76520236	820.5861805	13053.57396	3271.188787	11570.06536	6171.251793	12108.11472	27694.61308
PE(22:2/20:5)	PE(42:7)	M-H	PE	42	7	C47 H81 N1 O7 P1	13.71523783	802.5756155	125381.2378	150735.7901	186426.3742	160998.4081	167117.9927	214246.4733
PE(22:2/22:5)	PE(44:7)	M-H	PE	44	7	C49 H85 N1 O7 P1	14.27732727	830.6069155	102686.2111	103900.3812	97499.86987	106098.6801	98820.76613	100160.2977
PE(22:2/22:6)	PE(44:8)	M-H	PE	44	8	C49 H83 N1 O7 P1	14.00974795	828.5912655	193856.4785	194441.8954	186199.234	222062.9903	215182.2742	207219.1485
PE(22:4/18:1)	PE(40:5)	M-H	PE	40	5	C45 H79 N1 O8 P1	13.21207932	792.5548805	452288.2936	451279.5233	421896.9596	503524.7423	508923.9343	457918.8269
PE(23:0/18:1)	PE(41:1)	M-H	PE	41	1	C46 H89 N1 O8 P1	15.713931	814.6331305	50669.6516	50916.32516	48074.84859	14731.0647	11853.46476	15006.34968
PE(23:2)	PE(23:2)	M-H	PE	23	2	C28 H51 N1 O8 P1	8.09296026	560.3357805	36783.56328	47999.05114	50469.89661	41345.32332	39023.83664	43441.92397
PE(24:0/18:1)	PE(42:1)	M-H	PE	42	1	C47 H91 N1 O8 P1	15.9639424	828.6487805	1066394.896	1032603.377	948737.3397	342564.1359	310788.5088	279589.6397
PE(24:0/18:2)	PE(42:2)	M-H	PE	42	2	C47 H89 N1 O8 P1	15.57260719	826.6331305	122786.3466	108483.4496	107605.4274	63441.47266	58171.30712	50473.97779
PE(24:0/20:4)	PE(44:4)	M-H	PE	44	4	C49 H89 N1 O8 P1	15.96808071	850.6331305	98098.58659	96387.45039	78721.77622	31615.54019	17148.8787	21749.24226
PE(24:0/22:6)	PE(46:6)	M-H	PE	46	6	C51 H89 N1 O8 P1	15.30837449	874.6331305	32223.13183	37428.52809	33818.76627	19263.1653	20026.49169	16086.76589
PE(24:2/18:1)	PE(42:3)	M-H	PE	42	3	C47 H89 N1 O7 P1	15.56388653	810.6382155	303659.2443	306636.7389	298298.954	269291.9018	259051.7149	262497.5579
PE(24:2/20:5)	PE(44:7)	M-H	PE	44	7	C49 H85 N1 O7 P1	14.55834031	830.6069155	64660.88154	72106.55968	59731.19696	82017.14573	72748.66851	78231.95152
PE(24:2/22:5)	PE(46:7)	M-H	PE	46	7	C51 H89 N1 O7 P1	15.00401919	858.6382155	67311.07318	70112.64976	55520.97555	88226.32244	78279.65566	73411.44641
PE(25:0/18:1)	PE(43:1)	M-H	PE	43	1	C48 H93 N1 O8 P1	16.25355438	842.6644305	20134.0294	20070.67783	18899.09707	1360.065179	10775.29458	10210.82578
PE(26:0/18:1)	PE(44:1)	M-H	PE	44	1	C49 H95 N1 O8 P1	16.491703	856.6800805	106931.1399	95396.57229	96106.11029	29471.149	24110.09431	14173.90332
PE(26:2/19:1COOH)	PE(45:3COOH)	M-H	PE	45	3	C50 H91 N1 O10 P1	15.96874484	896.6386105	190188.3046	166467.0798	168921.5143	52955.18969	58219.41885	52317.80551
PEt(16:1/18:1)	PEt(34:2)	M-H	PEt	34	2	C39 H72 O8 P1	11.83103692	699.4970315	87324.52511	91098.68751	90257.9138	62395.73251	78526.33564	75561.0893
PG(14:0/18:1)	PG(32:1)	M-H	PG	32	1	C38 H72 O10 P1	10.6359587	719.4868615	261667.0421	166475.0426	253096.0235	240969.7661	199805.8798	338321.7264
PG(15:0/18:1)	PG(33:1)	M-H	PG	33	1	C39 H74 O10 P1	11.30773366	733.5025115	107660.4539	226864.0181	116858.2771	94178.41689	126970.3978	74004.66627
PG(16:0/16:0)	PG(32:0)	M-H	PG	32	0	C38 H74 O10 P1	10.90707304	721.5025115	254783.0321	227493.0133	230771.8491	231270.2629	177535.623	191644.4002
PG(16:0/18:1)	PG(34:1)	M-H	PG	34	1	C40 H76 O10 P1	11.82272995	747.5181615	8467242.554	8292603.408	11123196.97	10377809.86	8278742.545	20012898.39
PG(16:0/20:3)	PG(36:3)	M-H	PG	36	3	C42 H76 O10 P1	11.31134319	771.5181615	63703.58315	102310.3723	61439.79898	45511.03762	42062.49263	46915.81368
PG(16:0/20:4)	PG(36:4)	M-H	PG	36	4	C42 H74 O10 P1	10.81184148	769.5025115	68711.52254	69712.90335	65908.14588	41255.65234	36120.62692	44509.31704
CL(16:0/18:1/18:1/18:1)	CL(70:3)	M-H	CL	70	3	C79 H147 O17 P2	17.18270164	1430.011905	143688.6425	148213.5541	133422.4438	154612.7428	152201.2865	158750.45
PG(16:0/22:6)	PG(38:6)	M-H	PG	38	6	C44 H74 O10 P1	9.829559633	793.5025115	222030.8077	169425.9835	231455.6529	246987.2284	154871.9898	162131.0766
PG(16:1/22:6)	PG(38:7)	M-H	PG	38	7	C44 H72 O10 P1	9.078462208	791.4868615	79744.43963	79134.02488	87436.11602	78501.80892	84366.79431	75917.51652
PG(17:0/18:1)	PG(35:1)	M-H	PG	35	1	C41 H78 O10 P1	12.40651412	761.5338115	729945.2055	837714.7599	684043.5495	703250.0512	721062.5677	720018.4866
PG(17:1/18:1)	PG(35:2)	M-H	PG	35	2	C41 H76 O10 P1	11.32754126	759.5181615	69558.68277	161400.1077	76942.96107	70467.32803	37572.7867	58712.26457
PG(18:0/18:1)	PG(36:1)	M-H	PG	36	1	C42 H80 O10 P1	12.34364754	775.5494615	369315.7929	456732.2783	450342.3137	151623.389	176848.9966	265564.3705
PG(18:0/20:4)	PG(38:4)	M-H	PG	38	4	C44 H78 O10 P1	12.06914563	797.5338115	55197.73973	85409.72786	57308.92151	22100.37482	26812.72903	16582.30187
PG(18:1/18:1)	PG(36:2)	M-H	PG	36	2	C42 H78 O10 P1	11.32404107	773.5338115	4093391.874	7973200.618	4677376.598	2634295.289	3177009.996	3378511.137
PG(18:1/18:2)	PG(36:3)	M-H	PG	36	3	C42 H76 O10 P1	10.99009579	771.5181615	203954.1714	352379.2605	199117.8024	363798.1253	139272.6138	282267.2401
PG(18:1/22:5)	PG(40:6)	M-H	PG	40	6	C46 H78 O10 P1	10.37307332	821.5338115	108901.0101	128314.4166	121108.3301	141662.1553	107374.4934	104082.2947
PG(18:1/22:6)	PG(40:7)	M-H	PG	40	7	C46 H76 O10 P1	10.05167538	819.5181615	756902.8624	1271963.732	1241127.968	1269990.189	1347853.434	1290888.632
PG(18:2/18:2)	PG(36:4)	M-H	PG	36	4	C42 H74 O10 P1	10.14768449	769.5025115	48488.68301	78391.31228	55799.18608	97100.84395	45316.62129	86968.30554
PG(18:2/22:6)	PG(40:8)	M-H	PG	40	8	C46 H74 O10 P1	9.31951909	817.5025115	94850.34629	96463.74355	99239.35923	119321.6894	124572.7699	97502.26019
PG(20:3/22:6)	PG(42:9)	M-H	PG	42	9	C48 H76 O10 P1	9.182881323	843.5181615	53842.16848	60607.10597	58823.0786	96617.88556	92872.34179	82473.65909
PG(22:5/22:6)	PG(44:11)	M-H	PG	44	11	C50 H76 O10 P1	9.168695006	867.5181615	60248.15488	58581.10035	67014.22275	72729.31699	66328.62582	62850.26418
PI(14:0/18:1)	PI(32:1)	M-H	PI	32	1	C41 H76 O13 P1	10.30220543	807.5029065	29929.89145	15807.09311	3794.711223	10952.19508	12894.24747	8174.645607
PI(16:0/14:0)	PI(30:0)	M-H	PI	30	0	C39 H74 O13 P1	10.28984864	781.4872565	29757.17878	30092.99446	27777.72581	13593.36241	15204.62944	10174.60699
PI(16:0/16:0)	PI(32:0)	M-H	PI	32	0	C41 H78 O13 P1	11.06473554	809.5185565	509596.0062	491941.9073	487525.1387	344341.4711	381390.1783	347541.4975
PI(16:0/16:1)	PI(32:1)	M-H	PI	32	1	C41 H76 O13 P1	10.42840054	807.5029065	566584.1474	585025.064	549738.36	421018.9905	457255.2304	477518.2974
PI(16:0/17:1)	PI(33:1)	M-H	PI	33	1	C42 H78 O13 P1	10.98836913	821.5185565	203040.1433	185091.3071	180988.8876	158457.5358	145647.3603	147198.0632
PI(16:0/18:1)	PI(34:1)	M-H	PI	34	1	C43 H80 O13 P1	11.59405598	835.5342065	11259016.73	12593224.97	11508812.94	10598301.45	10447840.99	10164877.51
Cer(d18:1/23:0)	Cer(d41:1)	M+HCOO	Cer	41	1	C42 H82 N1 O5	15.63056799	680.6198475	791854.98	629978.9053	620376.9575	457561.0731	478617.3772	363688.7923
PI(16:0/18:2)	PI(34:2)	M-H	PI	34	2	C43 H78 O13 P1	10.67921349	833.5185565	1069954.583	1074364.695	1200697.517	866499.8102	905973.3667	898873.532
PI(16:0/19:3)	PI(35:3)	M-H	PI	35	3	C44 H78 O13 P1	10.81665255	845.5185565	47137.18775	44115.42205	37396.1932	37983.59356	48235.30516	40556.29629
PI(16:0/20:1)	PI(36:1)	M-H	PI	36	1	C45 H84 O13 P1	12.55306783	863.5655065	88512.26063	88187.19284	73034.87887	68463.41303	71955.03837	60867.75671
PI(16:0/20:2)	PI(36:2)	M-H	PI	36	2	C45 H84 O12 P1	12.65573346	847.5705915	111705.1826	130009.756	111288.3415	142411.4126	156660.5739	139902.0359
PI(16:0/20:3)	PI(36:3)	M-H	PI	36	3	C45 H80 O13 P1	11.34639623	859.5342065	816691.17	1031284.962	806871.7738	928877.1932	918989.1116	910643.7504
PI(16:0/20:4)	PI(36:4)	M-H	PI	36	4	C45 H78 O13 P1	10.53424247	857.5185565	3951550.944	4083701.104	3991782.222	2494676.176	2727229.647	2714926.693
PI(16:0/20:5)	PI(36:5)	M-H	PI	36	5	C45 H76 O13 P1	9.768880873	855.5029065	226790.1262	239200.9489	225988.3592	206178.9482	199155.5337	193024.8466
PI(16:0/22:4)	PI(38:4)	M-H	PI	38	4	C47 H82 O13 P1	11.33976072	885.5498565	742908.5503	983649.8279	743286.1811	479720.8111	677834.7673	531151.4256
PI(16:0/22:5)	PI(38:5)	M-H	PI	38	5	C47 H82 O12 P1	11.26961681	869.5549415	344698.8433	397938.8211	325599.3352	351203.2713	361716.5724	331298.1458
PI(16:0/22:6)	PI(38:6)	M-H	PI	38	6	C47 H78 O13 P1	10.17707974	881.5185565	563276.4758	612803.2042	569245.7951	270452.134	275914.2789	288647.4676
PI(16:1/18:1)	PI(34:2)	M-H	PI	34	2	C43 H78 O13 P1	11.98721043	833.5185565	103153.6456	75803.58426	100858.8739	161668.6088	146271.5038	115455.1057
PI(17:0/16:0)	PI(33:0)	M-H	PI	33	0	C42 H80 O13 P1	11.81299688	823.5342065	55756.32918	78280.61519	61621.77927	42915.56417	42280.65528	48390.92838
PI(17:0/18:0)	PI(35:0)	M-H	PI	35	0	C44 H84 O13 P1	13.08688811	851.5655065	79839.78884	84910.21443	85800.9314	35900.1011	46839.23811	49438.04037
PI(17:0/18:1)	PI(35:1)	M-H	PI	35	1	C44 H82 O13 P1	12.22513287	849.5498565	818659.752	821099.0508	896469.4815	760712.4617	736736.4591	720394.7488
PI(17:0/18:2)	PI(35:2)	M-H	PI	35	2	C44 H80 O13 P1	11.29572714	847.5342065	165922.9621	207198.5202	137090.39	101874.4111	124420.1323	115575.6392
PI(17:0/20:4)	PI(37:4)	M-H	PI	37	4	C46 H80 O13 P1	11.16037976	871.5342065	491900.7222	460992.7385	475565.6123	373089.974	377669.8423	369610.3376
PI(17:0/22:4)	PI(39:4)	M-H	PI	39	4	C48 H84 O13 P1	11.96527303	899.5655065	60104.37023	66565.96757	57857.51249	43182.11834	55608.90202	46545.10235
PI(17:0/22:6)	PI(39:6)	M-H	PI	39	6	C48 H80 O13 P1	10.86734318	895.5342065	46117.5299	48335.66933	46760.35156	16116.32889	20233.33434	18489.55826
PI(17:1/18:1)	PI(35:2)	M-H	PI	35	2	C44 H80 O13 P1	11.03835667	847.5342065	208155.146	235117.5383	214684.2816	147739.8962	147389.9205	144964.6705
PI(18:0/16:1)	PI(34:1)	M-H	PI	34	1	C43 H80 O13 P1	12.00217613	835.5342065	384375.7258	325010.6632	303393.8916	291649.8238	195798.6011	244936.6493
PI(18:0/18:0)	PI(36:0)	M-H	PI	36	0	C45 H86 O13 P1	13.87121589	865.5811565	199197.4556	183625.3485	169527.3623	71030.97148	63994.7212	76676.31004
PI(18:0/18:2)	PI(36:2)	M-H	PI	36	2	C45 H82 O13 P1	11.82583357	861.5498565	4520869.068	4748002.233	4232648.398	4695726.027	4650496.681	4567853.599
PI(18:0/19:1)	PI(37:1)	M-H	PI	37	1	C46 H86 O13 P1	13.33261398	877.5811565	387714.0989	435469.3978	387676.1381	386953.4482	412871.6312	393381.6383
PI(18:0/19:2)	PI(37:2)	M-H	PI	37	2	C46 H84 O13 P1	12.7051875	875.5655065	516819.8642	580897.8872	539905.0248	726396.6642	690040.5658	607529.7699
PI(18:0/19:3)	PI(37:3)	M-H	PI	37	3	C46 H82 O13 P1	12.08023291	873.5498565	583469.978	667877.0797	593159.3361	919689.2253	961790.7309	902604.1565
PI(18:0/20:1)	PI(38:1)	M-H	PI	38	1	C47 H88 O13 P1	13.77055031	891.5968065	801835.0817	816691.6807	733410.0012	701973.0159	600144.6356	697876.0075
PI(18:0/20:2)	PI(38:2)	M-H	PI	38	2	C47 H86 O13 P1	12.95911138	889.5811565	3043691.653	4342961.384	2939758.725	3631113.434	3900472.498	3673322.219
PI(18:0/20:3)	PI(38:3)	M-H	PI	38	3	C47 H84 O13 P1	12.6604816	887.5655065	7869145.31	8736689.711	7571353.278	12633302.22	13104865.52	11802525.81
PI(18:0/20:4)	PI(38:4)	M-H	PI	38	4	C47 H82 O13 P1	11.77868026	885.5498565	37781564.37	43192379.93	39635521.72	34662313.98	39137920.16	36240903.54
Cer(d18:2/16:0)	Cer(d34:2)	M+HCOO	Cer	34	2	C35 H66 N1 O5	11.03567755	580.4946475	810529.9443	923346.3908	741054.0599	645811.1905	331542.8551	531474.6314
PI(18:0/20:5)	PI(38:5)	M-H	PI	38	5	C47 H80 O13 P1	11.03666428	883.5342065	2187481.318	2243237.582	2194720.332	3297473.635	3329497.667	2978220.309
PI(18:0/21:2)	PI(39:2)	M-H	PI	39	2	C48 H88 O13 P1	13.52932105	903.5968065	193938.6109	219869.077	215587.7694	262357.7665	234109.9656	210669.6379
PI(18:0/21:3)	PI(39:3)	M-H	PI	39	3	C48 H86 O13 P1	12.85543588	901.5811565	904472.9032	937659.5492	894860.3225	1225555.228	1211495.931	1184419.305
PI(18:0/22:1)	PI(40:1)	M-H	PI	40	1	C49 H92 O13 P1	14.55938682	919.6281065	68327.65888	66821.70065	111462.0383	34151.87769	87351.14561	43983.50029
PI(18:0/22:2)	PI(40:2)	M-H	PI	40	2	C49 H90 O13 P1	13.97386968	917.6124565	307742.7296	338092.1165	311912.4515	233510.1922	243873.6197	254896.7521
PI(18:0/22:3)	PI(40:3)	M-H	PI	40	3	C49 H88 O13 P1	13.43452817	915.5968065	617948.8752	664216.3352	622551.1378	856235.8097	926163.1631	802197.3514
PI(18:0/22:4)	PI(40:4)	M-H	PI	40	4	C49 H86 O13 P1	12.59085169	913.5811565	2446742.006	3313426.958	2403533.757	3200430.06	3228608.148	2732149.858
PI(18:0/22:5)	PI(40:5)	M-H	PI	40	5	C49 H84 O13 P1	11.82934012	911.5655065	2620517.717	2537019.057	2681660.533	1860154.602	1977869.774	1738805.745
PI(18:0/22:6)	PI(40:6)	M-H	PI	40	6	C49 H82 O13 P1	11.42865378	909.5498565	2306828.633	2457636.206	2024254.081	1827256.585	1933901.816	1555069.141
PI(18:0/24:3)	PI(42:3)	M-H	PI	42	3	C51 H92 O13 P1	14.13033204	943.6281065	30017.63691	36591.21258	29858.90383	36031.69639	40089.19474	28505.7671
PI(18:0/24:5)	PI(42:5)	M-H	PI	42	5	C51 H88 O13 P1	12.74025482	939.5968065	22252.58433	25968.51787	28995.31681	16701.58039	15447.59786	13517.11313
PI(18:1/18:1)	PI(36:2)	M-H	PI	36	2	C45 H82 O13 P1	11.52825451	861.5498565	7018445.356	7613455.962	7107480.92	5330974.387	5609969.034	5502873.593
PI(18:1/18:2)	PI(36:3)	M-H	PI	36	3	C45 H80 O13 P1	10.69498073	859.5342065	646712.726	726943.7861	625829.8463	428692.4199	479209.4175	437516.4312
PI(18:1/18:3)	PI(36:4)	M-H	PI	36	4	C45 H78 O13 P1	10.7308166	857.5185565	78330.63814	55120.59482	184460.4502	86537.57549	96965.29395	219827.458
PI(18:1/20:1)	PI(38:2)	M-H	PI	38	2	C47 H86 O13 P1	12.72798265	889.5811565	324675.0504	392946.6988	353878.3419	324815.6769	310230.3482	310597.6035
PI(18:1/20:2)	PI(38:3)	M-H	PI	38	3	C47 H84 O13 P1	12.10798832	887.5655065	174051.014	3005178.844	164860.7515	207457.4511	5237655.975	4770886.59
PI(18:1/20:3)	PI(38:4)	M-H	PI	38	4	C47 H82 O13 P1	11.02728938	885.5498565	877721.9234	952773.0037	967479.2694	1057521.041	950678.5891	1006032.711
PI(18:1/20:4)	PI(38:5)	M-H	PI	38	5	C47 H80 O13 P1	10.58691799	883.5342065	3428244.284	3679922.234	3517703.549	2355805.364	2580171.779	2299079.258
PI(18:1/20:5)	PI(38:6)	M-H	PI	38	6	C47 H78 O13 P1	9.791220988	881.5185565	204397.5683	211930.2224	225143.8063	178119.1656	188556.1618	189193.3878
PI(18:1/21:3)	PI(39:4)	M-H	PI	39	4	C48 H84 O13 P1	11.71220307	899.5655065	74351.60682	97610.05619	68893.52614	58664.13358	74864.90949	71611.76631
PI(18:1/22:4)	PI(40:5)	M-H	PI	40	5	C49 H84 O13 P1	11.37652382	911.5655065	185506.7108	248339.2017	164875.5672	104818.6129	103159.5689	106032.0121
PI(18:1/22:5)	PI(40:6)	M-H	PI	40	6	C49 H82 O13 P1	10.58065906	909.5498565	255205.3135	290862.336	258962.8778	129047.6786	151338.6516	118886.5719
PI(18:1/24:1)	PI(42:2)	M-H	PI	42	2	C51 H94 O13 P1	14.60395243	945.6437565	77347.83844	64905.18313	62218.05514	72724.289	62614.89081	64028.16318
PI(19:0/20:4)	PI(39:4)	M-H	PI	39	4	C48 H84 O13 P1	12.13144141	899.5655065	118247.2703	112912.3564	107587.7976	85479.87894	106751.4525	98994.05276
PI(19:1/20:4)	PI(39:5)	M-H	PI	39	5	C48 H82 O13 P1	11.18455598	897.5498565	103625.0262	151197.1158	102951.4854	66587.27589	77540.72444	74496.70845
PI(20:0/20:4)	PI(40:4)	M-H	PI	40	4	C49 H86 O13 P1	13.06233267	913.5811565	135849.5256	154344.6739	131727.8723	80234.67023	102312.2458	97257.49174
PI(20:5/18:1)	PI(38:6)	M-H	PI	38	6	C47 H78 O13 P1	9.93227905	881.5185565	84247.42418	25347.21657	40884.54677	50181.54329	73518.50737	56507.17426
PI(22:5/18:1)	PI(40:6)	M-H	PI	40	6	C49 H82 O13 P1	10.96970663	909.5498565	56488.91078	63510.49927	45507.10951	23194.01295	19184.37744	15706.40237
PI(35:2)	PI(35:2)	M-H	PI	35	2	C44 H80 O13 P1	11.44999967	847.5342065	43430.66594	51309.82527	36230.24881	14965.66256	22037.04273	25251.81142
PI(38:9)	PI(38:9)	M-H	PI	38	9	C47 H72 O13 P1	13.07579951	875.4716065	73815.75501	72579.45736	76796.91195	57875.65565	60973.28576	60609.95032
PS(16:0/16:1)	PS(32:1)	M-H	PS	32	1	C38 H71 N1 O10 P1	10.59001184	732.4821105	310168.1253	321770.4888	304814.4774	337636.5784	333956.1304	339418.567
PS(16:0/20:3)	PS(36:3)	M-H	PS	36	3	C42 H75 N1 O10 P1	11.06777687	784.5134105	203287.7861	211225.7183	223533.7736	317475.7135	288162.0915	290119.6535
PS(16:0/20:4)	PS(36:4)	M-H	PS	36	4	C42 H73 N1 O10 P1	10.68979555	782.4977605	131457.6797	128483.7734	136989.3413	157297.5963	170701.9181	161916.1075
PS(16:0/20:5)	PS(36:5)	M-H	PS	36	5	C42 H71 N1 O10 P1	10.8205692	780.4821105	50159.91907	37260.18413	43836.97334	63929.24283	60790.47844	63727.96217
PS(16:0/22:5)	PS(38:5)	M-H	PS	38	5	C44 H75 N1 O10 P1	10.74143941	808.5134105	189973.1594	190169.899	191899.0714	250896.7081	202073.0297	202913.0663
PS(16:1/18:1)	PS(34:2)	M-H	PS	34	2	C40 H73 N1 O10 P1	10.66474613	758.4977605	149986.7771	152964.5522	162050.8739	192372.6937	237350.6888	220809.359
PS(16:1/20:3)	PS(36:4)	M-H	PS	36	4	C42 H73 N1 O10 P1	12.11899149	782.4977605	55889.95862	32348.14855	45226.1087	101475.6811	83922.06156	73515.2315
PS(18:0/16:1)	PS(34:1)	M-H	PS	34	1	C40 H75 N1 O10 P1	12.11933101	760.5134105	2039473.702	1788099.521	1904589.81	2953782.77	2972394.893	2921410.486
PS(18:0/18:2)	PS(36:2)	M-H	PS	36	2	C42 H79 N1 O9 P1	12.95765744	772.5497955	64049.63722	60178.35372	68842.3466	69986.72425	98541.68692	97723.41478
PS(18:0/18:3)	PS(36:3)	M-H	PS	36	3	C42 H75 N1 O10 P1	11.45141764	784.5134105	125798.397	116327.0612	136771.6068	213226.6604	228268.7836	193252.252
PS(18:0/18:4)	PS(36:4)	M-H	PS	36	4	C42 H73 N1 O10 P1	11.86306701	782.4977605	410007.2455	300570.9507	404170.5951	508635.0521	455490.1146	415778.5308
PS(18:0/19:2)	PS(37:2)	M-H	PS	37	2	C43 H79 N1 O10 P1	12.5057232	800.5447105	181781.2994	193726.6482	194673.0089	323484.3824	500043.2653	270780.2317
CL(16:0/18:1/18:2/18:2)	CL(70:5)	M-H	CL	70	5	C79 H143 O17 P2	16.69209303	1425.980605	882382.676	911495.5302	838319.0724	1056463.245	1114809.641	993470.7168
PS(18:0/20:4)	PS(38:4)	M-H	PS	38	4	C44 H77 N1 O10 P1	13.05435311	810.5290605	2282104.32	1220724.797	2161867.454	2152891.376	1848675.161	2696162.182
PS(18:0/20:5)	PS(38:5)	M-H	PS	38	5	C44 H75 N1 O10 P1	12.13522095	808.5134105	279976.559	181317.0127	278272.8076	415000.244	399616.7853	354027.2027
PS(18:0/21:2)	PS(39:2)	M-H	PS	39	2	C45 H83 N1 O10 P1	13.76158706	828.5760105	36744.12202	52950.21195	36582.20892	17971.32242	28570.7608	23780.38226
PS(18:0/21:4)	PS(39:4)	M-H	PS	39	4	C45 H79 N1 O10 P1	12.06259725	824.5447105	273283.6602	322949.1593	255797.4099	550753.5829	541419.5656	530275.2417
PS(18:0/22:3)	PS(40:3)	M-H	PS	40	3	C46 H83 N1 O10 P1	13.63414353	840.5760105	128530.3202	135117.2554	148952.5987	133805.2542	131719.12	132537.2541
PS(18:0/23:6)	PS(41:6)	M-H	PS	41	6	C47 H79 N1 O10 P1	11.75356237	848.5447105	64205.59786	80279.89458	75916.25051	83949.8028	98398.95213	88880.00844
PS(18:1/18:2)	PS(36:3)	M-H	PS	36	3	C42 H75 N1 O10 P1	10.82719211	784.5134105	231220.083	259671.6645	214160.6148	233604.1317	287377.2926	280416.5643
PS(18:1/20:4)	PS(38:5)	M-H	PS	38	5	C44 H75 N1 O10 P1	11.87210326	808.5134105	198836.2791	138265.5725	156311.2047	151302.9458	219174.7922	211637.336
PS(20:2/20:5)	PS(40:7)	M-H	PS	40	7	C46 H75 N1 O10 P1	11.95642988	832.5134105	216164.9697	162895.3034	204074.2113	341217.4201	312287.0514	270949.773
PS(20:3/20:3)	PS(40:6)	M-H	PS	40	6	C46 H77 N1 O10 P1	12.457933	834.5290605	130322.1264	114068.0609	125001.2406	253124.0265	204398.983	228382.4801
PS(20:3/22:6)	PS(42:9)	M-H	PS	42	9	C48 H75 N1 O10 P1	11.61006857	856.5134105	135587.981	104013.1818	143224.5311	287533.545	244899.9174	215432.2765
PS(22:0/16:1)	PS(38:1)	M-H	PS	38	1	C44 H83 N1 O10 P1	14.38004733	816.5760105	144653.7525	80993.71655	136522.6334	75493.62317	89547.58209	70638.76142
PS(22:0/20:4)	PS(42:4)	M-H	PS	42	4	C48 H85 N1 O10 P1	14.93806831	866.5916605	160300.3911	117612.8625	128975.886	38232.26595	38049.36936	41642.56121
PS(24:0/18:2)	PS(42:2)	M-H	PS	42	2	C48 H89 N1 O10 P1	15.08676034	870.6229605	39411.87433	54168.55339	57321.23193	9875.020008	2784.282161	3925.717939
PS(24:0/20:4)	PS(44:4)	M-H	PS	44	4	C50 H89 N1 O10 P1	15.61478285	894.6229605	139775.2016	133931.1546	136400.2379	31090.43881	27834.57872	25412.66654
Cer(d38:2)	Cer(d38:2)	M+HCOO	Cer	38	2	C39 H74 N1 O5	13.70145062	636.5572475	34754.95192	39670.42997	39723.69897	22952.30307	16399.12835	17323.19497
cPA(18:0)	cPA(18:0)	M-H	cPA	18	0	C21 H40 O6 P1	13.05173581	419.2568015	89438.83907	99466.74638	85729.13811	83433.85251	96627.78114	92227.55289
Cer(d42:1)	Cer(d42:1)	M+HCOO	Cer	42	1	C43 H84 N1 O5	15.72957127	694.6354975	357545.1169	229683.347	249475.5194	237674.3668	287028.8035	232192.6934
Cer(d43:2)	Cer(d43:2)	M+HCOO	Cer	43	2	C44 H84 N1 O5	15.33047253	706.6354975	30775.42718	31707.31501	31973.83705	58768.74438	8224.012231	150298.1793
Cer(d43:3)	Cer(d43:3)	M+HCOO	Cer	43	3	C44 H82 N1 O5	15.38485768	704.6198475	31298.55548	40963.63507	28909.67119	25502.67391	17349.38303	16675.90986
Cer(d44:2)	Cer(d44:2)	M+HCOO	Cer	44	2	C45 H86 N1 O5	16.02886856	720.6511475	104040.6519	103300.7151	92826.63986	76921.88691	79780.2182	51588.02413
CL(16:1/16:1/18:1/18:2)	CL(68:5)	M-H	CL	68	5	C77 H139 O17 P2	16.3917321	1397.949305	303192.5784	320636.2635	299078.5179	367631.9223	400914.9016	374081.6106
Cer(t18:0/24:1)	Cer(t42:1)	M-H	Cer	42	1	C42 H82 N1 O4	15.63914477	664.6249325	303151.0541	245360.6248	252142.7214	119339.9385	124641.6295	106217.2744
Cer(t18:1/16:1)	Cer(t34:2)	M-H	Cer	34	2	C34 H64 N1 O4	10.5128397	550.4840825	26810.82308	28952.83955	26543.66706	8512.952587	5329.238679	7083.284346
Cer(t18:1/24:1)	Cer(t42:2)	M-H	Cer	42	2	C42 H80 N1 O4	14.81191231	662.6092825	106289.0939	100808.4411	98199.85575	15428.62049	16955.5629	18219.29371
Cer(t42:1)	Cer(t42:1)	M+HCOO	Cer	42	1	C43 H84 N1 O6	14.74039568	710.6304125	76919.73064	80088.80417	76347.6345	44782.42511	60253.48305	49243.27922
CerP(d25:0)	CerP(d25:0)	M-H	CerP	25	0	C25 H51 N1 O6 P1	8.089579304	492.3459505	780756.2153	764281.4325	789260.8746	720533.6311	827904.7118	695126.513
CerP(d27:0)	CerP(d27:0)	M-H	CerP	27	0	C27 H55 N1 O6 P1	9.514890183	520.3772505	145021.561	144618.4416	148920.0196	172479.4449	172538.1	152597.8881
CerP(d27:1)	CerP(d27:1)	M-H	CerP	27	1	C27 H53 N1 O6 P1	8.038656474	518.3616005	62298.74113	60425.89365	72519.66165	51006.73515	68953.59392	54810.49336
FA(16:0)	FA(16:0)	M-H	FA	16	0	C16 H31 O2	7.02464791	255.2329535	225241.4546	218726.7674	270694.6526	407612.5826	409540.3309	304772.8515
FA(17:1)	FA(17:1)	M-H	FA	17	1	C17 H31 O2	5.513931909	267.2329535	70442.46319	63023.43625	68954.72269	17169.49055	5858.095375	15547.14809
CL(16:1/16:1/18:2/18:2)	CL(68:6)	M-H	CL	68	6	C77 H137 O17 P2	16.14532646	1395.933655	88290.77674	91997.62113	83947.77612	105314.1768	103599.03	106471.378
FA(18:1)	FA(18:1)	M-H	FA	18	1	C18 H33 O2	13.77801721	281.2486035	258280.923	235626.1064	243383.0436	265064.5033	243834.1827	236778.1947
FA(20:3)	FA(20:3)	M-H	FA	20	3	C20 H33 O2	12.58570524	305.2486035	46365.17514	58264.25816	53450.88288	87157.94748	87474.69039	93612.52585
FA(20:4)	FA(20:4)	M-H	FA	20	4	C20 H31 O2	12.06338092	303.2329535	261510.4224	258481.9045	270041.3185	364423.9815	385454.2992	365423.7728
FA(20:5)	FA(20:5)	M-H	FA	20	5	C20 H29 O2	11.30867421	301.2173035	74920.72936	104661.6247	76265.8763	59807.19961	70477.16912	73543.21188
FA(22:0)	FA(22:0)	M-H	FA	22	0	C22 H43 O2	12.89449599	339.3268535	41468.19659	49910.57698	43758.41499	66695.96957	69271.6486	69896.91152
FA(22:5)	FA(22:5)	M-H	FA	22	5	C22 H33 O2	12.13506657	329.2486035	88655.33899	83183.36857	89168.42477	105734.2686	114200.2222	118703.5942
FA(22:6)	FA(22:6)	M-H	FA	22	6	C22 H31 O2	4.618007319	327.2329535	85216.90179	91459.06313	122521.6951	111162.8735	138166.1494	95610.58973
FA(24:0)	FA(24:0)	M-H	FA	24	0	C24 H47 O2	14.11227136	367.3581535	41797.25093	43495.64956	38771.44846	52343.51617	59580.21193	56840.2626
FA(24:1)	FA(24:1)	M-H	FA	24	1	C24 H45 O2	11.31585914	365.3425035	60274.14522	111191.9402	75917.73275	28984.25552	59707.6742	33326.57553
FA(28:7)	FA(28:7)	M-H	FA	28	7	C28 H41 O2	8.218710489	409.3112035	148874.3557	126607.8077	147142.7	197275.2827	183014.9758	154042.089
CL(16:1/17:1/18:1/18:2)	CL(69:5)	M-H	CL	69	5	C78 H141 O17 P2	16.55699252	1411.964955	90455.83963	95413.119	85706.80886	98031.80885	100159.6692	95926.0753
