# Supplementary material for: Role of Tunneling Nanotubes in Arachidonic Acid Transfer and Macrophage Function Reprogramming in Intrahepatic Cholangiocarcinoma
Source: Adv Sci (Weinh). 2025 Jun 24;12(35):e00148. doi: 10.1002/advs.202500148 (PMC12462918; doi:10.1002/advs.202500148)
Supplement: Supplementary file 7 — Supplemental Table 2 [file ADVS-12-e00148-s007.xls]

Name	RT [min]	all_Co_1	all_Co_2	all_Co_3	all_Trans_1	all_Trans_2	all_Trans_3
17-HDoHE	7	20290	11790	13950	9473	8456	6562
8,9-diHETrE	9.14	7179000	4674000	6189000	2052000	3253000	1597000
6R-LXA4	3.01	8089	7569	9786	2920	2124	2215
EPA	5.04	2029	994.6	1477	1399	2035	2495
18-HEPE	5.92	29480	32310	35230	18110	16080	15160
12-HEPE	6.29	12840	8376	10850	3216	1978	2831
15-HEPE	6.13	29240	22560	29160	16810	18230	16180
5-oxoETE	7.64	1886	2139	1195	1529	3208	925.1
5-HEPE	6.49	292700	207000	219300	25370	50200	17440
8-HEPE	6.28	1508	4236	1477	1388	1991.21	1816
4-HDoHE	6.51	99650	83700	97020	72950	68500	59090
11-HEPE	5.92	37270	32550	36630	16030	17610	12580
19(20)-EpDPE	5.39	2556	1982	2066	1108	910.1	740.6
LTE4	2.81	5606	4312	4553	2043.577778	1187	1595.822222
16(17)-EpDPE	5.66	2110	1938	1979	2164	1776	1550
15R-LXA4	3.62	3032	6087	3603	15140	7152	10020
HXB3	4.31	1786	2318	2562	1987	1875	922.8
9,10-diHOME	5.14	6104	8978	8140	2485	3478	3583
14-HDoHE	6.69	16600	15800	14170	12520	14460	13050
5-HETrE	6.95	6244	3549	4462	1652	2958.5	7135
15-HETrE	7.03	342400	363300	338200	207200	190400	188000
AA	5.23	14970	9596	8641	13510	9903	9218
17-HETE	6.96	14930	15310	16800	1622	2364	1767
18-HETE	6.24	2750	2360	2399	4038	2465	3201
5-HETE	7.2	1875000	1258000	1311000	132800	273000	90360
20-HETE	6.66	4863	2520	4054	2362	2918	1657
11-HETE	6.83	1452000	1653000	1658000	1520000	1260000	1234000
9-HETE	7.08	14160	13300	10830	4410.8	1752	1033
9-HODE	6.54	1738000	1921000	1791000	1248000	1117000	1160000
13-HODE	6.48	780800	859600	793800	526300	490600	497100
13-oxoODE	6.75	7515	4123	4730	2653	5334	3554
9-oxoODE	6.93	4355	7634	6647	5360	4672	2377
20-HDoHE	6.82	38360	34860	37830	37190	32880	31010
13-HOTrE	5.93	13740	7640	11490	7618	5734	8935
12-HHTrE	5.51	257200	281000	254400	208200	186900	196700
15-oxoEDE	7.03	6925	7842	6381	3629	3744	3109
8-HETrE	7.2	25020	18140	26570	7082	6086	4096
16-HDoHE	6.51	93590	80640	85190	63320	50950	55600
8-HDoHE	6.75	910800	1053000	950900	1227000	1117000	1179000
dhk PGF2a	2.82	2323	1777	2147	1720	2204	938.5
PGF2a	2.95	3385	2413	3281	2054.355556	1616	1782.977778
12,13-EpOME	6.48	784000	867000	798500	531600	496400	490800
9,10-EpOME	6.54	1763000	1958000	1851000	1290000	1101000	1183000
7-HDoHE	6.82	107900	110400	110900	95730	94040	86510
14,15-LTE4	2.82	12060	13710	12250	12060	8007	8708
DHA	8.93	81280000	53520000	67620000	46690000	45080000	35200000
Adrenic acid	9.92	1285000	278800	516900	289000	405500	147300
5,6-diHETE	4.86	7376	6538	4980	1302	1440	810.6
14,15-diHETrE	5.88	2673	2922	3082	3052	2553	3701
5,15-diHETE	4.31	7292	6668	9992	6319	32280	6274
8,15-diHETE	5	34820	34630	29680	13840	13830	11000
HXA3	4.76	3818	2463	3903	659.2	1270	840.9
11-HDoHE	6.84	38710	32850	39300	18970	23010	23480
PGF3a	3.01	2840	6224	3494	46500	20010	25860
10-HDoHE	7.32	1349000	696500	848600	143400	172500	101500
14,15-LTC4	2.82	4681	5784	5603	3896	4850	3412
11,12-diHETrE	8.46	3279000	2213000	3103000	981700	1245000	835500
