# Supplementary material for: Role of Tunneling Nanotubes in Arachidonic Acid Transfer and Macrophage Function Reprogramming in Intrahepatic Cholangiocarcinoma
Source: Adv Sci (Weinh). 2025 Jun 24;12(35):e00148. doi: 10.1002/advs.202500148 (PMC12462918; doi:10.1002/advs.202500148)
Supplement: Supplementary file 8 — Supplemental Table 3 [file ADVS-12-e00148-s003.xlsx]

## Sheet: Co.vs.Trans.comp
Name	unit	HMDB	HMDB_Disease	KEGG	Co_4	Co_5	Co_6	Trans_4	Trans_5	Trans_6	Co.vs.Trans FC	Co.vs.Trans Pvalue	Co.vs.Trans log2FC	Co.vs.Trans Sig	Co.vs.Trans UP.DOWN
Caprylic acid	content(ng/cell)	HMDB0000482	209850 (Autism) 266600 (Crohn's disease) 114500 (Colorectal cancer) 201450 (Medium Chain Acyl-CoA Dehydrogenase Deficiency)	C06423	2.62269e-06	2.17771e-06	2.34623e-06	2.73296e-06	3.0407e-06	2.59632e-06	0.853842	0.0917846	-0.227959	Nonsignificant	None
Decanoic acid	content(ng/cell)	HMDB0000511	114500 (Colorectal cancer) 219700 (Cystic fibrosis) 610247 (Eosinophilic esophagitis)	C01571	9.28334e-06	9.58735e-06	9.39061e-06	1.42741e-05	1.58276e-05	1.28133e-05	0.658542	0.0292231	-0.602653	Significant	down
Hendecanoic acid	content(ng/cell)	HMDB0000947	114500 (Colorectal cancer)	C17715	2.20982e-06	1.92013e-06	2.15338e-06	3.06943e-06	2.60445e-06	2.20333e-06	0.797661	0.115962	-0.326152	Nonsignificant	None
Dodecanoic acid	content(ng/cell)	HMDB0000638	114500 (Colorectal cancer) 219700 (Cystic fibrosis)	C02679	0.000141776	0.000137767	0.000126444	0.000156536	0.000164269	0.000136592	0.887602	0.143538	-0.172016	Nonsignificant	None
Tridecanoic acid	content(ng/cell)	HMDB0000910	--	C17076	6.03539e-06	6.57979e-06	6.15778e-06	1.93881e-05	6.17646e-06	4.80093e-06	0.618233	0.493438	-0.693778	Nonsignificant	None
Tetradecanoic acid	content(ng/cell)	HMDB0000806	181500 (Schizophrenia) 114500 (Colorectal cancer)	C06424	0.000415569	0.000438367	0.000409202	0.000556647	0.000491867	0.00037517	0.887232	0.376424	-0.172617	Nonsignificant	None
Myristoleic acid	content(ng/cell)	HMDB0002000	114500 (Colorectal cancer)	C08322	8.02626e-06	1.71948e-05	1.57135e-05	1.78885e-05	1.78784e-05	1.54782e-05	0.798802	0.309124	-0.32409	Nonsignificant	None
Myristelaidic acid	content(ng/cell)	HMDB0062248	--	--	4.24072e-06	4.26999e-06	2.12036e-06	4.75897e-05	2.12036e-06	2.12036e-06	0.205112	0.460587	-2.28551	Nonsignificant	None
Pentadecanoic acid	content(ng/cell)	HMDB0000826	181500 (Schizophrenia) 266600 (Crohn's disease) 114500 (Colorectal cancer)	C16537	0.000107015	0.000129224	0.000113845	0.000282817	9.75178e-05	8.02798e-05	0.760037	0.627757	-0.395859	Nonsignificant	None
cis-10-Pentadecenoic acid	content(ng/cell)	HMDB0304816	--	--	2.93672e-06	2.10649e-06	3.89926e-06	3.21742e-05	2.18724e-06	2.17483e-06	0.244756	0.454762	-2.03058	Nonsignificant	None
trans-10-Pentadecenoic acid	content(ng/cell)	--	--	--	4.64715e-06	4.95336e-06	5.49442e-06	4.86331e-06	3.25811e-06	3.42616e-06	1.30719	0.105111	0.386473	Nonsignificant	None
Hexadecanoic acid	content(ng/cell)	HMDB0000220	114500 (Colorectal cancer) 181500 (Schizophrenia) 610247 (Eosinophilic esophagitis)	C00249	0.00297735	0.00346572	0.00304628	0.00273216	0.00289983	0.00260555	1.15197	0.0753898	0.204097	Nonsignificant	None
Palmitoleic acid	content(ng/cell)	HMDB0003229	243500 (Isovaleric acidemia) 114500 (Colorectal cancer)	C08362	0.000229947	0.000261812	0.000244478	0.000283318	0.000289152	0.000236972	0.90956	0.26629	-0.136759	Nonsignificant	None
Palmitelaidic acid	content(ng/cell)	HMDB0012328	--	--	0.00010368	0.000107885	0.000113827	0.000431619	9.67167e-05	9.47619e-05	0.522215	0.468965	-0.937283	Nonsignificant	None
Heptadecanoic acid	content(ng/cell)	HMDB0002259	181500 (Schizophrenia) 114500 (Colorectal cancer)	--	0.000115022	0.000134701	0.000116129	0.000134029	0.000109309	8.59233e-05	1.11113	0.469576	0.152031	Nonsignificant	None
cis-10-Heptadecenoic acid	content(ng/cell)	HMDB0060038	114500 (Colorectal cancer)	--	0.000100924	0.000107408	0.000100528	0.000128496	9.39955e-05	7.96672e-05	1.02218	0.892321	0.0316481	Nonsignificant	None
trans-10-Heptadecenoic acid	content(ng/cell)	--	--	--	1.31234e-05	1.3375e-05	1.27052e-05	6.05094e-05	1.22465e-05	9.91304e-06	0.474224	0.472288	-1.07636	Nonsignificant	None
Octadecanoic acid	content(ng/cell)	HMDB0000827	181500 (Schizophrenia) 266600 (Crohn's disease) 114500 (Colorectal cancer) 610247 (Eosinophilic esophagitis)	C01530	0.00234957	0.00252298	0.00224215	0.00211039	0.00229836	0.00212088	1.0896	0.128568	0.123798	Nonsignificant	None
Petroselaidic acid	content(ng/cell)	--	--	--	0.00153347	0.00165571	0.00132882	0.00132307	0.00143767	0.00122319	1.13406	0.192545	0.181492	Nonsignificant	None
Elaidic acid	content(ng/cell)	HMDB0000573	114500 (Colorectal cancer)	C01712	0.00154062	0.00166584	0.00138242	0.00131499	0.00136921	0.001219	1.17567	0.0699053	0.233487	Nonsignificant	None
Linoleic acid	content(ng/cell)	HMDB0000673	145500 (Hypertension) 211980 (Lung Cancer) 181500 (Schizophrenia) 243500 (Isovaleric acidemia) 114500 (Colorectal cancer)	C01595	0.000469138	0.000508714	0.000413311	0.000468438	0.000427273	0.000387346	1.08426	0.376421	0.116704	Nonsignificant	None
trans-7-Nonadecenoic acid	content(ng/cell)	--	--	--	2.82069e-06	2.91757e-06	2.98296e-06	2.52659e-06	3.2308e-06	1.99848e-06	1.12447	0.463031	0.169242	Nonsignificant	None
Arachidonic acid	content(ng/cell)	HMDB0002212	181500 (Schizophrenia) 114500 (Colorectal cancer)	C06425	0.000126364	0.000143247	0.000120664	9.57331e-05	8.71362e-05	8.29232e-05	1.46834	0.00589003	0.554191	Significant	up
gamma-Linolenic acid	content(ng/cell)	HMDB0003073	211980 (Lung Cancer) 243500 (Isovaleric acidemia) 114500 (Colorectal cancer)	C06426	1.37705e-05	1.45723e-05	1.38702e-05	2.05426e-05	1.16582e-05	1.2615e-05	0.941921	0.787506	-0.0863218	Nonsignificant	None
cis-11-Eicosenoic acid	content(ng/cell)	HMDB0002231	181500 (Schizophrenia) 114500 (Colorectal cancer)	C16526	1.67941e-05	1.95599e-05	1.84462e-05	1.37171e-05	1.18726e-05	9.12295e-06	1.57868	0.0126665	0.658719	Significant	up
trans-11-Eicosenoic acid	content(ng/cell)	--	--	--	0.000181799	0.000218401	0.000180258	0.000134089	0.000145975	0.000119672	1.4521	0.0145467	0.538145	Significant	up
alpha-Linolenic acid	content(ng/cell)	HMDB0001388	145500 (Hypertension) 608516 (Major depressive disorder) 243500 (Isovaleric acidemia) 114500 (Colorectal cancer)	C06427	3.68185e-05	4.07755e-05	3.0962e-05	3.21748e-05	3.52422e-05	3.02088e-05	1.11196	0.319082	0.153104	Nonsignificant	None
cis-11,14-Eicosadienoic acid	content(ng/cell)	--	--	--	3.4999e-05	3.78964e-05	3.44819e-05	2.9699e-05	2.90494e-05	2.19851e-05	1.33002	0.0298539	0.411451	Significant	up
Docosanoic acid	content(ng/cell)	HMDB0000944	114500 (Colorectal cancer) 601665 (Obesity)	C08281	3.5416e-05	4.33286e-05	3.5087e-05	3.24968e-05	2.85465e-05	2.2954e-05	1.35518	0.0616868	0.438487	Nonsignificant	None
homo-gamma-Linolenic acid	content(ng/cell)	HMDB0002925	243500 (Isovaleric acidemia) 114500 (Colorectal cancer)	C03242	0.000146234	0.000190449	0.000144148	0.000122214	0.000139137	0.000114453	1.27947	0.105039	0.355549	Nonsignificant	None
Brassidic acid	content(ng/cell)	--	--	--	3.69362e-05	4.92629e-05	3.9331e-05	2.97171e-05	3.20373e-05	2.43881e-05	1.45724	0.0406052	0.543237	Significant	up
cis-11,14,17-Eicosatrienoic acid	content(ng/cell)	HMDB0244373	--	--	0.000160068	0.000206408	0.000152401	0.000125968	0.000146916	0.000114641	1.33895	0.0862925	0.421102	Nonsignificant	None
Arachidic acid	content(ng/cell)	HMDB0001043	145500 (Hypertension) 181500 (Schizophrenia) 243500 (Isovaleric acidemia) 114500 (Colorectal cancer)	C00219	0.000540951	0.000704815	0.00045498	0.000478399	0.000563208	0.000402167	1.17799	0.37956	0.236323	Nonsignificant	None
Tricosanoic acid	content(ng/cell)	HMDB0001160	114500 (Colorectal cancer)	--	1.45852e-05	1.34562e-05	1.24906e-05	2.26563e-05	9.64117e-06	1.08909e-05	0.938494	0.851492	-0.0915805	Nonsignificant	None
cis-13,16-Docosadienoic acid	content(ng/cell)	HMDB0062219	114500 (Colorectal cancer)	C16533	6.6595e-06	6.9089e-06	6.54919e-06	4.69859e-06	5.14766e-06	3.84245e-06	1.46965	0.00571818	0.555473	Significant	up
cis-5,8,11,14,17-Eicosapentaenoic acid	content(ng/cell)	HMDB0001999	145500 (Hypertension) 608516 (Major depressive disorder) 243500 (Isovaleric acidemia) 114500 (Colorectal cancer)	C06428	0.000141982	0.000171781	0.000117156	0.000125031	0.000143379	0.000107255	1.14708	0.385522	0.197969	Nonsignificant	None
cis-7,10,13,16-Docosic acidtraenoic acid	content(ng/cell)	HMDB0002226	243500 (Isovaleric acidemia)	C16527	8.3696e-05	9.13078e-05	7.70136e-05	7.35254e-05	6.03117e-05	5.07131e-05	1.36558	0.0448045	0.44951	Significant	up
cis-7,10,13,16,19-Docosapentaenoic acid	content(ng/cell)	--	--	--	2.15409e-05	2.64535e-05	1.73769e-05	1.51921e-05	1.66811e-05	1.4282e-05	1.41634	0.0777089	0.502165	Nonsignificant	None
cis-4,7,10,13,16-Docosapentaenoic acid	content(ng/cell)	HMDB0001976	243500 (Isovaleric acidemia) 114500 (Colorectal cancer)	--	0.000331319	0.000417386	0.000317862	0.000261699	0.000277013	0.000217656	1.41012	0.044982	0.495814	Significant	up
Tetracosanoic acid	content(ng/cell)	HMDB0002003	114500 (Colorectal cancer)	C08320	0.000268044	0.000346404	0.000257566	0.000224666	0.000156186	0.000131541	1.70184	0.0386543	0.767097	Significant	up
Nervonic acid	content(ng/cell)	HMDB0002368	243500 (Isovaleric acidemia) 114500 (Colorectal cancer)	C08323	9.12872e-05	0.000125145	9.17122e-05	6.8728e-05	6.3227e-05	5.4335e-05	1.65411	0.0274739	0.726055	Significant	up
cis-4,7,10,13,16,19-Docosahexaenoic acid	content(ng/cell)	HMDB0002183	145500 (Hypertension) 608516 (Major depressive disorder) 215100 (Rhizomelic chondrodysplasia punctata) 243500 (Isovaleric acidemia) 601367 (Stroke) 114500 (Colorectal cancer)	C06429	0.000287186	0.000376415	0.000265024	0.000208152	0.000260143	0.000226238	1.33705	0.104587	0.419051	Nonsignificant	None
