# Supplementary material for: Role of Tunneling Nanotubes in Arachidonic Acid Transfer and Macrophage Function Reprogramming in Intrahepatic Cholangiocarcinoma
Source: Adv Sci (Weinh). 2025 Jun 24;12(35):e00148. doi: 10.1002/advs.202500148 (PMC12462918; doi:10.1002/advs.202500148)
Supplement: Supplementary file 9 — Supplemental Table 4 [file ADVS-12-e00148-s005.xls]

## Sheet: mRNA.FPKM.anno
gene_name	Coculture_macrophage-1	Coculture_macrophage-2	Coculture_macrophage-3	Transwell_macrophage-1	Transwell_macrophage-2	Transwell_macrophage-3
A1BG	0.0350692	0.0936867	0.0345765	0.0870832	0.0967529	0.186166
A1CF	0	0	0	0	0	0
A2M	2288.25	2303.71	2394.73	3022.74	3100.53	3210.62
A2ML1	3.67493	2.62458	3.42301	0	0.0611386	0.156852
A3GALT2	0.0315726	0	0	0.352802	0.174212	0.268166
A4GALT	20.1441	17.9017	21.2748	20.2629	16.3273	21.097
A4GNT	0	0	0	0	0	0
AAAS	19.5713	21.6123	20.4243	36.6268	30.6839	30.3658
AACS	18.2996	19.121	18.8876	18.5574	16.5773	17.7206
AADAC	0.0283074	0.0907472	0.0558194	0	0	0
AADACL2	0	0	0	0	0	0
AADACL3	0	0	0	0	0	0
AADACL4	0	0	0	0	0	0
AADAT	0.77588	1.42131	1.26768	0.990848	1.54122	0.941433
AAGAB	36.1567	41.3691	33.8353	21.8332	29.6784	29.4575
AAK1	26.754	31.4347	31.151	22.6252	28.6746	28.2735
AAMDC	5.45895	5.4688	4.4852	2.89467	3.0749	2.95826
AAMP	79.2225	74.3226	76.4654	58.8811	55.1743	60.7186
AANAT	0.0310565	0.165934	0.122481	0.115678	0.171364	0.0989184
AAR2	19.9601	21.8175	23.6185	14.8254	14.8855	16.7624
AARD	0.48587	0.0741709	0.273739	0.0574525	0.331926	0.147386
AARS1	84.8177	70.3026	78.5482	36.6558	35.9501	39.7924
AARS2	15.0813	13.5338	16.0088	20.5509	17.7768	19.9033
AARSD1	1.67227	1.94015	1.88432	5.75426	5.43093	5.42783
AASDH	1.61757	1.99553	1.8412	1.82875	2.08986	1.82908
AASDHPPT	12.1276	14.1921	9.94386	5.3611	8.89374	7.28202
AASS	0.656387	1.01583	1.1158	0.266971	0.374672	0.420536
AATF	130.164	116.719	121.393	62.9973	69.8898	78.4319
AATK	0.55834	0.609608	0.813775	1.20562	0.991221	1.28868
ABAT	3.70578	4.16838	3.49987	3.89879	2.94879	4.16222
ABCA1	46.9466	49.2281	53.3543	33.383	44.4609	35.2342
ABCA10	0.038743	0.234603	0.190993	0.176377	0.31354	0.164534
ABCA12	0.00577176	0.00616765	0	0	0	0
ABCA13	0.309692	0.216819	0.368515	0.066295	0.0766026	0.0396829
ABCA2	64.1232	70.9433	82.8758	133.38	99.6374	99.9988
ABCA3	7.20653	6.77053	7.1148	11.0733	8.51864	8.92468
ABCA4	0.240363	0.240797	0.118493	0.111912	0	0
ABCA5	0.739277	0.858088	0.741457	2.08897	2.30686	1.42093
ABCA6	0.0457814	0.0366912	0.0112845	0.0284209	0.126307	0.0729094
ABCA7	19.4795	19.4955	23.4601	51.0387	36.6119	34.4248
ABCA8	0	0	0.0392018	0	0.0438783	0
ABCA9	0.0143105	0	0.0141094	0.248749	0.142133	0.151935
ABCB1	28.2486	30.9167	26.9755	27.074	38.4727	33.5841
ABCB10	15.9143	17.6243	14.4069	12.2147	15.447	15.629
ABCB11	0	0.0292122	0.0134765	0.0169707	0.0452524	0.0145119
ABCB4	5.89044	6.67094	7.01645	8.29331	10.4194	10.0541
ABCB5	0	0	0	0	0	0
ABCB6	0.0780792	0	0.0513214	0.290827	0.0287218	0.193426
ABCB7	9.45526	9.62349	8.49937	4.70379	6.51934	7.26057
ABCB8	34.8332	33.8651	38.5981	57.162	43.711	46.6118
ABCB9	14.4685	15.9041	18.5142	41.4992	31.5908	32.4993
ABCC1	27.2763	27.6625	31.3396	35.789	33.8339	35.2107
ABCC10	20.9432	20.7085	21.6378	43.3311	33.8241	37.017
ABCC11	0.0338798	0.0724074	0	0.140216	0.112166	0.107911
ABCC12	0	0	0	0	0	0
ABCC2	1.00245	0.985508	0.731386	1.41887	1.34964	1.49002
ABCC3	24.9067	22.0299	25.5375	55.358	44.9422	44.9975
ABCC4	8.04791	10.1647	8.65084	3.84315	5.04505	5.04327
ABCC5	7.07225	7.09975	7.01126	9.68308	8.96465	8.47304
ABCC6	4.4973	4.54099	5.28917	10.9369	10.0902	12.1146
ABCC8	0	0	0	0	0.022812	0
ABCC9	0.0101345	0	0	0.0754976	0.0111841	0.0215197
ABCD1	65.195	68.1384	74.5607	104.008	79.1596	84.7874
ABCD2	0	0	0	0	0	0
ABCD3	4.37449	5.77865	4.86869	2.56572	4.7683	3.78961
ABCD4	39.3512	37.3007	39.2073	67.3637	56.049	61.7565
ABCE1	51.3324	59.2229	51.0911	26.2309	40.3444	35.222
ABCF1	59.4431	51.6722	55.9023	27.5556	30.7535	34.4098
ABCF2	11.8145	11.248	12.2083	8.78498	8.67597	8.37005
ABCF2-H2BE1	0	0	0	0	0	0
ABCF3	46.4733	44.602	46.5936	50.4664	45.0107	44.9688
ABCG1	9.00297	7.90837	8.22452	4.68907	4.0836	3.38867
ABCG2	0.320666	0.307213	0.26165	0.23339	0.183039	0.43437
ABCG4	0.0287228	0.0460394	0.0424788	0.0891548	0	0.0152475
ABCG5	0	0	0	0	0	0
ABCG8	0	0	0	0	0	0
ABHD1	0.0711427	0.101363	0.187048	0.0294433	0	0.0251775
ABHD10	9.29352	9.57823	7.46053	3.59403	4.90382	4.50214
ABHD11	18.8118	21.7492	19.5836	28.6628	22.8476	22.9107
ABHD12	80.6441	86.0814	87.3345	80.1672	71.6768	77.1018
ABHD12B	0.0248452	0	0	0	0	0
ABHD13	1.68394	1.93586	1.55239	1.16992	1.5296	1.70394
ABHD14A	2.2475	3.21513	2.35888	2.74547	2.40025	2.73256
ABHD14A-ACY1	0	0	0	0.0626265	0.0185548	0.0357019
ABHD14B	25.0598	22.8122	25.1727	29.1534	25.0751	25.8004
ABHD15	6.99252	6.61226	6.96722	8.03874	7.3084	7.24722
ABHD16A	1.38381	1.38434	1.45146	6.06828	3.41167	3.65737
ABHD16B	0.324937	0.208335	0.299014	0.699294	0.88452	1.12696
ABHD17A	67.8554	73.4889	77.3915	168.055	125.736	125.885
ABHD17B	4.60357	5.9442	4.36431	2.98611	4.72211	3.93203
ABHD17C	29.9831	27.6716	26.5044	17.5758	19.9774	18.5782
ABHD18	2.72014	3.43188	2.83968	2.96578	3.84691	3.20347
ABHD2	262.353	293.096	285.734	195.538	230.382	248.544
ABHD3	13.6462	14.2371	13.2953	11.4624	15.5347	13.9453
ABHD4	36.0561	33.1513	38.4382	40.1018	33.7418	33.0474
ABHD5	16.9262	15.6457	13.9671	5.58294	6.77777	5.84143
ABHD6	6.70408	6.94105	6.49237	6.06707	5.22819	7.24428
ABHD8	24.0406	21.1138	26.3867	23.2408	18.9358	18.6072
ABI1	19.3919	21.0814	19.5028	14.2634	19.6719	18.1781
ABI2	21.5325	22.2217	20.9543	17.1392	20.5923	19.3254
ABI3	0.514312	0.796904	0.735273	2.07533	1.92976	1.55623
ABI3BP	1.98957	1.49275	1.21036	0	0	0.0674149
ABITRAM	19.4255	20.6344	17.1005	11.0543	14.8445	13.8313
ABL1	25.6713	22.409	27.2806	23.1795	20.0613	21.1944
ABL2	35.0751	32.3604	35.1181	15.1011	17.5329	17.1406
ABLIM1	12.3182	9.27891	9.81121	0.0278582	0.136187	0.309685
ABLIM2	0.339338	0.47799	0.653932	0.306413	0.238306	0.278395
ABLIM3	16.8835	15.4173	15.7777	4.22561	4.27136	4.18019
ABO	0	0	0	0	0	0
ABR	228.404	215.215	244.429	170.891	156.168	170.068
ABRA	0	0	0	0	0	0
ABRACL	198.802	208.925	168.485	155.095	203.383	196.499
ABRAXAS1	1.7965	1.83803	1.97853	1.35255	2.3411	1.116
ABRAXAS2	6.57999	8.68987	6.40132	4.3291	6.95989	5.91837
ABT1	8.39571	7.96301	7.8882	4.95993	4.65077	6.19884
ABTB1	16.0194	14.2399	17.1222	21.1803	15.6968	16.9577
ABTB2	10.1288	9.80173	10.6033	11.799	9.97922	10.29
AC000120.3	0	0	0	0	0	0
AC000120.4	0	0	0	0	0	0
AC001226.2	0	0.0239682	0	0	0	0.0238137
AC002094.3	0	0	0	0	0	0
AC002996.1	0	0	0	0	0	0
AC003002.1	0	0	0	0	0	0
AC003002.2	0.0619938	0.0662461	0.122245	0.0769709	0.273657	0.263276
AC003002.3	0	0	0	0	0	0
AC003006.1	0	0	0	0	0	0
AC004076.1	0	0	0	0	0	0
AC004080.3	0	0	0	0	0	0
AC004223.3	0	0	0	0	0	0
AC004556.3	1.92047	1.58579	2.84022	1.57156	1.73402	1.99263
AC004593.2	0	0.0313908	0	0	0	0
AC004691.2	0	0	0	0	0	0
AC004706.3	0.113376	0.156786	0.177537	0.157327	0.0956781	0.0495647
AC004832.3	0	0	0	0	0	0
AC004922.1	0.031267	0.0334116	0	0.0582311	0.0345051	0.0165981
AC004997.1	0	0	0	0	0	0
AC005154.5	0	0	0	0	0	0
AC005324.3	0	0	0	0	0	0
AC005551.1	1.3103	0.840102	0.968913	0	0	0.0695572
AC005697.1	0	0	0	0	0	0
AC005702.1	0	0	0	0	0	0
AC005726.1	0.0206778	0.110481	0	0.282407	0.136916	0.0658612
AC005833.1	0	0	0.0193	0	0	0
AC005837.2	0	0	0	0	0	0
AC006059.2	0	0	0	0	0	0
AC006486.1	0	0	0	0	0	0
AC006538.2	0	0	0	0	0	0
AC007040.2	0	0	0.0138637	0	0	0.0447867
AC007325.1	0	0	0	0	0	0
AC007325.2	0.0293892	0	0	0.0364894	0.0162165	0.046804
AC007325.4	1.65089	0.910515	0.971363	1.4877	1.38109	0.848105
AC007326.4	0	0	0	0	0	0
AC007846.2	0	0	0	0	0	0
AC007906.2	0.360209	0.481146	0.414339	0.447232	0.629398	0.414305
AC007998.2	0	0	0	0	0	0
AC008162.2	0	0	0	0	0	0
AC008397.1	0	0	0	0	0	0
AC008397.2	0	0	0.00532613	0	0.023846	0.00573536
AC008403.1	0	0	0	0	0	0
AC008676.3	0	0	0	0	0	0
AC008687.1	0	0	0	0	0	0
AC008687.4	0.783792	0.837554	1.28797	0.56767	0.756845	0.485424
AC008695.1	0	0	0	0	0	0
AC008758.1	0	0	0	0	0	0
AC008758.5	0	0	0	0	0	0
AC008763.3	0	0	0	0	0	0
AC008764.4	0	0	0	0	0	0
AC008770.2	0	0	0	0	0.0398255	0
AC008770.4	0	0	0	0	0	0
AC008878.1	0	0	0	0	0	0
AC008878.3	0	0	0	0	0	0
AC008982.1	0	0	0	0	0	0
AC009070.1	0	0	0	0	0	0
AC009163.5	0	0	0	0	0	0
AC009412.1	0	0	0	0	0	0
AC009779.3	0.0702147	0.100041	0.184608	0.435889	0.619892	0.571529
AC009879.2	0	0	0	0	0	0
AC010255.3	0	0	0	0.0443604	0.118287	0.0379333
AC010319.2	0	0	0	0	0	0
AC010325.1	0.838929	0.268942	0.661713	1.24993	0.648069	1.33604
AC010422.5	0	0	0	0	0	0
AC010522.1	0	0	0	0	0	0
AC010531.1	0	0	0	0	0	0
AC010646.1	0	0	0	0	0	0
AC010973.3	0	0	0	0	0	0
AC011005.1	0.102292	0.0819815	0.151282	0.127005	0.141108	0.081453
AC011043.1	0.544444	0.62896	0.739905	0.328853	0.243579	0.249962
AC011043.2	0	0	0	0	0	0
AC011195.2	0	0	0	0	0	0
AC011448.1	0.148705	0.476715	0.146616	1.62475	1.21438	1.16832
AC011455.2	0	0	0	0	0	0
AC011462.1	0	0	0	0	0	0
AC011479.1	0	0	0	0	0	0
AC011499.1	0	0	0	0	0	0
AC011530.1	0	0	0	0	0	0
AC011841.1	0	0	0	0	0	0
AC012184.2	0	0	0	0	0	0
AC012213.5	0	0	0	0	0	0
AC012309.1	0	0	0	0	0	0
AC012488.2	0	0	0	0	0	0
AC012531.3	0	0	0	0	0	0
AC013394.1	0.0243397	0.104037	0.119988	0.16621	0.228314	0.116287
AC013470.2	0.0869806	0.154911	0.0857584	0.0719961	0.25597	0.12313
AC013477.2	0.0280696	0	0.0461254	0.0464679	0.0413022	0.0596032
AC013489.1	0	0	0	0	0	0
AC015802.6	0.165664	0.231967	0.12391	0.624153	0.64933	0.460943
AC018630.2	0	0	0	0	0	0
AC018709.1	0	0	0	0	0	0
AC018755.2	0	0	0	0	0	0
AC019117.3	0	0	0	0	0	0
AC020907.6	0	0	0	0	0	0
AC020909.1	0	0	0	0	0	0
AC021072.1	0	0	0	0	0	0
AC022137.3	0.052179	0.111516	0.128614	0.194355	0.345497	0.193895
AC022414.1	0	0	0	0	0	0
AC022506.1	0	0	0	0	0	0
AC023055.1	0.530067	0.45314	0.313572	0.26325	0.428973	0.525256
AC023490.5	0	0	0	0	0	0
AC023491.2	0	0	0	0	0	0
AC024558.2	0.0569643	0	0	0.0707263	0.0628638	0
AC024592.3	0	0	0	0	0	0
AC024598.1	0	0	0	0	0	0
AC025165.3	0	0	0	0	0	0
AC025287.4	0	0	0	0	0	0
AC026316.4	0	0	0	0	0	0
AC026464.3	0	0	0	0	0	0
AC026464.4	0	0	0	0	0	0
AC026464.6	0	0	0	0	0	0
AC026786.1	0	0	0	0	0	0
AC034102.2	0	0	0	0	0	0
AC037459.1	0	0	0	0	0	0
AC048338.2	0	0	0	0	0	0
AC053503.6	0	0	0	0	0	0
AC055839.2	0.043065	0	0	0.0267345	0	0
AC058822.1	0	0	0	0	0	0
AC063943.3	0	0	0	0	0	0
AC068533.4	0	0	0	0	0	0
AC068580.4	0.423646	0.289731	0.250616	0.904711	0.785435	0.773633
AC068631.2	0	0	0	0	0	0
AC068775.1	0	0	0	0	0	0
AC068870.4	0	0	0	0	0	0
AC069368.1	0	0	0	0.0831988	0	0
AC069444.2	0	0	0	0	0	0
AC072022.2	0.0846996	0	0.055673	0	0.2181	0.0599505
AC073111.4	3.73951	3.04121	3.45857	6.08101	4.74764	4.84862
AC073610.2	0	0	0	0	0.105925	0
AC073896.1	0	0	0	0	0	0
AC079741.2	0	0	0	0	0	0
AC083800.1	0	0	0	0	0	0
AC083977.1	0	0	0	0	0	0
AC084756.2	0	0	0	0	0	0
AC087721.2	0	0	0	0	0	0
AC090517.4	0	0	0.0315359	0	0.049417	0.0135836
AC090527.3	0	0	0	0	0	0
AC091167.6	0	0	0	0	0	0
AC091959.3	0	0	0	0	0	0
AC092017.2	0	0	0	0	0	0
AC092042.3	0	0	0	0	0	0
AC092073.1	0	0	0	0	0	0
AC092143.1	0	0	0	0	0	0
AC092329.3	0	0	0	0	0	0
AC092442.1	0	0	0	0	0	0
AC092587.1	0	0	0	0.0599429	0	0
AC092647.5	0	0	0	0	0	0
AC092718.3	0.219421	0.234471	0.0649014	0.108972	0.0242145	0
AC092718.8	0	0.0394223	0	0	0.0203562	0.0783363
AC092835.1	0.871997	0.298179	0.481457	0.303146	0.69286	0.592513
AC093155.3	0	0	0	0	0	0.0170351
AC093246.1	0	0	0	0	0	0
AC093323.1	9.08554	10.4661	10.0856	11.4005	13.4753	13.7338
AC093512.2	3.46787	2.90646	3.24036	6.75399	6.12823	6.04015
AC093525.1	0	0	0	0	0	0
AC093525.2	0	0	0	0	0	0
AC093668.1	0	0	0	0	0	0
AC093827.5	0	0.0458052	0.0211314	0	0.0709564	0.022755
AC093899.2	0	0	0	0	0	0
AC097634.4	0	0	0	0	0	0
AC097636.1	0.0360076	0	0	0	0	0
AC097637.1	0	0	0	0	0	0
AC098582.1	0	0	0	0	0	0
AC099489.1	0.134578	0.15819	0.172493	0.685073	0.222774	0.228611
AC099569.1	0	0	0	0	0	0
AC099811.2	0	0	0	0	0	0
AC099850.2	0	0	0	0	0	0
AC100868.1	0	0	0	0	0	0
AC104109.3	0	0	0	0	0	0
AC104389.6	0	0	0	0	0	0
AC104452.1	0	0	0	0	0	0
AC106873.8	0	0	0	0	0	0
AC107871.1	0.240846	0.203184	0.199968	0.299032	0.587535	0.699831
AC107959.5	0	0	0	0	0	0
AC109583.1	0	0	0	0	0	0
AC113348.1	0	0	0	0	0	0
AC114402.3	0	0	0	0	0	0
AC114490.3	0.0408458	0.130942	0.0906116	0.507137	0.281725	0.260196
AC116366.2	0	0	0	0	0	0
AC117378.1	0	0	0	0	0	0
AC117457.1	0	0	0	0	0	0
AC118281.1	0	0	0	0	0	0
AC118470.1	0	0	0	0	0	0
AC118553.2	0	0	0.0205584	0	0.0115054	0.022138
AC119396.1	0	0	0.0219167	0.0275993	0	0.118003
AC119676.1	0	0	0	0	0	0
AC126283.2	0	0	0	0	0	0
AC127029.3	0	0	0	0	0	0
AC129492.3	0	0	0	0	0	0
AC131160.1	0	0.0112865	0	0	0	0
AC132217.2	0	0	0	0	0	0
AC133551.1	0	0	0	0	0	0
AC134669.1	0	0	0	0	0	0
AC134980.3	0	0	0	0	0	0
AC135050.2	0	0	0	0	0	0
AC135068.1	0	0	0	0	0	0
AC135068.3	0	0	0	0	0	0
AC136352.2	0	0	0	0	0	0
AC136352.3	0	0	0	0	0	0
AC136428.1	0	0	0	0	0	0
AC136612.1	0	0	0	0	0	0
AC136616.1	0	0	0.0190346	0	0	0
AC136616.2	0	0	0	0	0	0
AC136616.3	0	0	0	0	0	0
AC138647.1	0	0	0	0	0	0
AC138696.1	0	0	0	0	0	0
AC138811.2	0	0	0	0	0	0
AC138894.1	0	0.0522151	0.016059	0.161782	0.0359494	0
AC138969.1	0.253655	0.21082	0.416819	0.384922	0.528747	0.628382
AC139530.2	0	0	0	0	0	0
AC140504.1	0	0	0	0	0	0
AC141272.1	0	0	0	0	0	0
AC144573.1	0	0	0	0	0	0
AC145212.1	0.0148228	0	0	0	0	0
AC171558.1	0	0	0	0	0	0
AC171558.3	0	0	0	0	0	0
AC213203.1	0	0	0	0	0	0
AC213203.2	0	0	0	0	0	0
AC231656.1	0	0	0	0	0	0
AC231657.3	0	0	0	0	0	0
AC233723.1	0.340704	0.291259	0.0671834	0.169206	0.902374	0.361727
AC233755.1	0	0	0	0	0	0
AC233755.2	0	0	0	0	0	0
AC236972.4	0	0	0	0	0	0
AC240274.1	2.65803	1.60258	2.53654	2.90659	2.422	1.98061
AC242628.1	0	0	0	0	0	0
AC242842.3	0	0	0	0	0	0
AC243547.3	0	0	0	0	0	0
AC243967.1	0	0	0	0	0	0
AC244197.3	0.177303	0.063155	0.0679825	0.146759	0.380461	0.271907
AC244517.10	0	0	0	0	0	0
AC245033.1	0	0	0	0	0	0
AC245748.1	0	0	0	0	0	0
AC253536.7	0	0	0	0	0	0
ACAA1	34.9842	34.2773	36.3873	42.8548	35.6438	42.4004
ACAA2	9.17427	7.45355	6.96471	3.99915	4.78029	5.11781
ACACA	41.4957	40.2081	43.0237	25.4054	27.6961	27.0459
ACACB	1.35625	1.42244	1.3991	1.16938	1.44127	0.866626
ACAD10	11.4065	13.0759	11.0358	23.0541	19.1304	21.5519
ACAD11	0.223461	0.238789	0.54233	0.512211	0.986417	0.45625
ACAD8	34.4901	34.0995	31.0348	35.0856	34.8125	38.1208
ACAD9	36.8604	32.874	36.1293	35.0824	29.393	28.3469
ACADL	0.0185839	0	0	0	0	0
ACADM	17.3664	20.2818	16.6101	13.073	18.0181	14.489
ACADS	5.94862	5.69743	6.10398	9.46469	7.41566	7.67236
ACADSB	2.1472	2.31064	2.16176	1.27665	1.75215	1.70174
ACADVL	181.676	159.305	176.888	225.798	185.151	190.124
ACAN	0	0	0	0	0	0
ACAP1	0.876206	0.807161	0.357474	0.300107	0.366774	0.0641566
ACAP2	19.4559	25.6296	23.4821	18.028	26.5213	22.0047
ACAP3	26.5119	27.8168	28.7931	83.0681	51.7896	52.0295
ACAT1	29.5766	27.193	25.482	8.62037	13.1977	11.8852
ACAT2	29.4524	29.2559	23.4497	16.1426	19.9382	22.4343
ACBD3	16.5408	20.559	16.8504	9.59631	14.7428	12.1144
ACBD4	6.04364	5.08184	5.54356	7.842	5.93152	5.9169
ACBD5	3.85952	5.10244	4.4761	3.22535	4.70973	3.78246
ACBD6	14.2391	11.7267	12.5697	7.26677	6.33933	6.68861
ACBD7	1.07551	0.861957	0.878138	0.0625939	0.203997	0.142733
ACCS	15.6136	18.5493	17.4468	49.2625	43.6172	40.37
ACCSL	0	0	0	0	0	0
ACD	16.7081	16.6601	19.8047	23.8167	17.3815	17.6261
ACE	1.66381	1.75571	2.00953	2.94373	2.27221	2.03145
ACE2	0	0	0	0	0	0
ACER1	0	0.0241696	0.0446008	0.056165	0	0.0720414
ACER2	0.931808	0.846363	0.895747	0.462769	0.976894	0.890373
ACER3	15.9359	20.1817	15.999	11.134	13.7734	13.1273
ACHE	0.0940011	0.080359	0.148288	0.186737	0.22822	0.139722
ACIN1	142.9	141.559	141.099	259.759	247.901	255.43
ACKR1	0	0	0	0	0	0
ACKR2	0.365117	0.210086	0.0830738	0.278969	0.0309946	0.149094
ACKR3	6.1093	5.99697	6.70051	14.3473	11.6287	11.8915
ACKR4	0.0236275	0	0	0	0.0782234	0.0501708
ACLY	165.735	161.148	172.661	106.055	107.643	121.649
ACMSD	0	0	0	0	0	0
ACO1	14.0973	12.3734	12.6741	4.16855	4.97423	5.04517
ACO2	128.326	123.317	139.059	120.305	99.9014	115.116
ACOD1	0.0152209	0	0	0	0.100784	0.0646404
ACOT1	2.20566	1.96024	2.11008	2.6843	2.14489	1.69256
ACOT11	6.11543	6.29788	7.07087	12.3925	9.54619	10.597
ACOT12	0	0	0.0308276	0	0.0345051	0.0663925
ACOT13	4.29241	3.63783	2.97081	1.32579	1.7501	1.75107
ACOT2	17.2603	18.7191	18.9548	17.0164	16.6992	18.822
ACOT4	5.66117	5.02662	5.43332	3.56536	3.00301	4.2538
ACOT6	0	0	0	0	0.032973	0
ACOT7	29.5699	29.1833	32.0551	13.3143	12.2342	14.1015
ACOT8	16.1494	15.1653	17.6493	23.2488	19.0441	19.9078
ACOT9	28.035	24.2325	22.7676	18.3878	18.2799	16.4047
ACOX1	77.1233	88.5857	85.6806	60.381	71.1682	65.7813
ACOX2	0.173649	0.148448	0.342419	0.0862405	0.191633	0.0368728
ACOX3	7.59214	8.64001	8.52159	9.45295	11.2659	10.5425
ACOXL	2.01704	1.53956	1.67877	0.0975714	0.0289082	0.111246
ACP1	91.2222	93.7904	80.3166	39.018	54.5166	51.4376
ACP2	38.5403	35.2733	40.1001	36.6051	30.0158	32.1636
ACP3	39.6422	44.2498	44.4928	63.3684	84.8053	93.1052
ACP4	0.0240676	0	0	0	0	0
ACP5	0.243764	0.21707	0.280396	0.0504425	0.17934	0.0431342
ACP6	4.26403	3.52649	4.12357	0.324547	0.378614	0.607086
ACP7	2.82762	2.46401	2.67172	0	0	0
ACR	0	0	0	0	0	0
ACRBP	0.632656	0.889541	0.853576	1.24026	1.10239	1.20198
ACRV1	0.0567143	0.0303022	0.0838761	0.105624	0.0312939	0.120427
ACSBG1	0.0709344	0.2274	0.0233126	0.117428	0	0
ACSBG2	0.0701131	0.12487	0.0921706	0.290172	0.18054	0.0992524
ACSF2	19.1539	19.1032	19.4032	27.3252	20.7231	26.3169
ACSF3	17.1711	18.8772	20.6992	41.7796	36.1166	36.6886
ACSL1	34.2726	34.3224	31.1137	24.6998	30.0332	32.0818
ACSL3	59.4608	63.8874	57.2171	27.9686	43.4417	32.6955
ACSL4	32.0323	41.1821	33.7716	22.1394	36.4402	27.5725
ACSL5	30.3219	28.2562	27.5804	19.119	21.898	23.0873
ACSL6	0	0	0	0	0	0
ACSM1	0.0656035	0.0701033	0	0.0543017	0.0482651	0.0464343
ACSM2A	0	0	0	0	0	0
ACSM2B	0	0	0	0	0	0
ACSM3	0.0903041	0.128664	0.0593568	0.186868	0	0.0639175
ACSM4	0	0	0	0	0	0
ACSM5	0.160212	0.513604	0.505475	0.437619	0.424331	0.646372
ACSM6	0	0	0	0	0	0
ACSS1	1.04158	0.956994	0.796604	0.241723	0.311534	0.175696
ACSS2	29.9756	28.894	29.1726	26.4408	24.5696	25.2135
ACSS3	0.245373	0.331204	0.0891302	0.128275	0.270784	0.274224
ACTA1	0.197697	0.105629	0.316744	0.705694	0.409072	0.524739
ACTA2	0.866113	0.539887	0.569295	0.313646	0.199127	0.229889
ACTB	7435.28	7410.92	7640.44	5709.63	5230.74	5343.55
ACTBL2	0.208081	0.012353	0.0455905	0	0	0.0245467
ACTC1	0.030644	0	0.0604268	0	0.135271	0.0976045
ACTG1	3851.87	3845.92	4059.47	3001.17	2796.85	2940.43
ACTG2	0	0	0	0	0	0.0606933
ACTL10	1.083	0.697772	0.816537	0.830511	0.580002	0.287455
ACTL6A	65.5214	67.0539	55.8197	29.044	38.6209	39.8631
ACTL6B	0	0	0	0.141703	0	0
ACTL7A	0	0	0	0	0	0
ACTL7B	0	0	0	0.0286646	0.025478	0
ACTL8	0	0	0	0	0	0
ACTL9	0	0	0	0	0	0
ACTN1	639.503	612.943	688.46	431.668	420.72	467.156
ACTN2	0	0	0.0129451	0	0	0.0278794
ACTN3	0.0145294	0	0	0.036079	0.0641364	0
ACTN4	696.271	685.763	777.424	509.639	470.475	505.721
ACTR10	39.0949	41.0796	32.3187	19.3051	24.2802	22.521
ACTR1A	88.8026	83.0625	93.201	70.4626	65.3891	71.1979
ACTR1B	56.6533	57.1435	61.0245	97.163	81.5463	86.5098
ACTR2	192.935	227.301	180.449	98.4801	167.475	148.433
ACTR3	197.155	232.14	178.308	113.231	178.367	159.802
ACTR3B	2.22259	2.93835	2.12112	2.74185	2.73578	2.8589
ACTR3C	0.336884	0.284993	0.415188	0.017428	0	0.014903
ACTR5	4.05795	3.6723	4.40103	4.75491	4.05838	4.25449
ACTR6	4.69506	4.78643	4.49607	1.84261	4.22842	3.15129
ACTR8	17.1539	16.6319	14.3661	12.3074	14.3501	14.9777
ACTRT1	0	0	0	0	0	0
ACTRT2	0	0	0	0	0	0
ACTRT3	1.35303	0.784883	0.857584	0.287984	0.554601	0.184695
ACVR1	8.96241	8.40072	9.21868	6.81519	7.51206	7.24357
ACVR1B	19.2411	19.2135	20.0266	22.4956	24.436	25.7646
ACVR1C	0.510538	0.720547	0.474872	0.956799	1.19061	1.10453
ACVR2A	5.11121	5.66236	6.50565	9.75208	11.5838	8.82969
ACVR2B	1.18424	1.17743	1.17267	0.779918	1.21597	0.798117
ACVRL1	3.8587	3.73067	4.14669	7.5793	6.08333	6.828
ACY1	0.387347	0.541274	0.264395	0.554915	0.690516	0.411247
ACY3	0.448594	0.119841	0.138216	0.243674	0.0928224	0.119068
ACYP1	10.125	10.7654	7.68671	4.77702	6.31308	6.28861
ACYP2	7.46286	7.74874	7.68568	4.7642	6.53525	5.83825
ADA	5.49635	4.88346	4.50579	4.29389	4.08915	3.73734
ADA2	5.02938	5.32505	5.39848	7.23742	6.65351	7.80545
ADAD1	0.0259636	0	0	0	0	0
ADAD2	0	0	0	0	0	0
ADAL	2.13667	2.56472	2.0345	1.94422	2.2126	2.36173
ADAM10	84.013	110.158	95.7528	92.631	133.259	116.255
ADAM11	1.54269	1.11448	1.00687	0.40466	0.191827	0.219153
ADAM12	1.21377	1.33071	0.792627	0.0587142	0.0695828	0.0836791
ADAM15	99.0886	104.229	115.957	162.988	120.384	125.649
ADAM17	69.1846	75.9217	68.9827	72.5824	92.6935	82.0679
ADAM18	0	0	0.0474236	0.0298599	0	0
ADAM19	15.3829	13.4462	15.786	3.74055	4.24107	5.007
ADAM2	0	0	0	0	0	0
ADAM20	0	0.0123796	0	0.0143837	0	0
ADAM21	0.0488081	0.039117	0.0481223	0	0	0.0259099
ADAM22	1.36444	1.08213	1.22966	0.767626	0.646999	0.690361
ADAM23	0.0101921	0.0217824	0.0100489	0	0	0.010821
ADAM28	4.48245	4.87944	4.21295	4.23904	5.47832	6.11558
ADAM29	0	0	0.0348032	0	0	0
ADAM30	0	0	0	0	0	0
ADAM32	0.172311	0.163671	0.0943834	0.499193	0.612727	0.243924
ADAM33	0	0	0	0	0	0
ADAM7	0	0	0	0	0	0
ADAM8	47.7909	37.9756	50.8223	22.8487	15.7237	16.6474
ADAM9	90.0345	97.943	85.9417	49.1705	72.5003	63.831
ADAMDEC1	1.3574	1.54986	1.41166	1.73151	2.35984	2.11239
ADAMTS1	21.9356	25.3704	25.2345	48.6163	58.7531	57.9871
ADAMTS10	0.165258	0.333565	0.289664	0.205183	0.243164	0.331415
ADAMTS12	21.9039	18.5319	19.6686	0.0652487	0.127589	0.435202
ADAMTS13	0.632709	0.970541	0.684188	2.35669	1.82442	2.10192
ADAMTS14	0.572821	0.484589	0.670668	2.12622	1.74498	1.81816
ADAMTS15	0.261897	0.212938	0.258217	1.05326	0.716269	0.749546
ADAMTS16	1.38807	1.04702	1.36856	0	0	0.0123842
ADAMTS17	0.65442	0.609074	0.478715	1.10083	0.815381	0.649974
ADAMTS18	0.0252927	0.0270276	0	0	0	0
ADAMTS19	0	0	0	0	0	0
ADAMTS2	25.6031	24.4541	28.3115	28.0085	24.0146	26.7416
ADAMTS20	0	0	0	0.00871589	0	0
ADAMTS3	0.184682	0.219277	0.293362	0.114649	0.271744	0.196077
ADAMTS4	2.62207	2.93902	2.71172	12.7235	11.5922	11.493
ADAMTS5	0.0293314	0.0104478	0.0144596	0.0182088	0.0269743	0.0363315
ADAMTS6	2.38224	2.4154	2.28322	0.165085	0.232327	0.188222
ADAMTS7	0.917699	1.08209	0.780004	2.13475	1.45509	1.16471
ADAMTS8	0.0659383	0.187896	0.119188	0.136447	0.145534	0.163349
ADAMTS9	4.33718	4.28943	4.7975	0.0607788	0.0864354	0.301443
ADAMTSL1	1.51295	1.1548	1.41178	0	0.029815	0.028684
ADAMTSL2	1.15092	1.11727	1.27859	1.40885	1.33273	1.47149
ADAMTSL3	0	0	0	0	0.011965	0.0115111
ADAMTSL4	2.99739	2.60756	2.8795	6.09519	4.60125	4.7939
ADAMTSL5	8.3909	7.91156	8.39466	17.4272	12.426	12.7734
ADAP1	10.9922	9.0037	10.0739	10.5215	8.55023	8.63719
ADAP2	11.7076	10.8446	12.6742	14.2438	13.3096	15.3345
ADAR	122.435	125.549	129.422	125.695	131.44	142.76
ADARB1	29.4262	30.7844	31.3374	55.3014	52.301	52.405
ADARB2	0.0153002	0	0	0	0	0
ADAT1	31.0068	32.6486	31.0531	29.4803	32.2913	36.3307
ADAT2	1.0037	1.08797	1.11774	1.22825	1.51404	1.07329
ADAT3	3.00221	3.23487	3.5767	7.79671	4.94209	5.63117
ADCK1	4.82536	4.5118	3.97103	6.81248	4.83124	5.39165
ADCK2	26.2883	24.5577	27.7028	24.9442	20.6794	24.3994
ADCK5	19.6615	23.2722	22.3262	66.7036	50.0854	45.8017
ADCY1	8.08144	9.0296	9.68732	8.83959	10.089	12.14
ADCY10	0.0346926	0.0185361	0.00855127	0.0861479	0.0669996	0.0552498
ADCY2	0	0	0	0	0	0
ADCY3	118.144	116.417	130.41	123.995	102.529	114.846
ADCY4	1.0448	1.09722	0.9946	4.36133	3.18071	3.19393
ADCY5	0.0518162	0.0369136	0.0510881	0.0428897	0.0381217	0.0550134
ADCY6	8.16554	7.66348	8.41963	11.3591	8.89325	8.99845
ADCY7	18.825	20.16	20.3506	19.5763	20.2172	21.349
ADCY8	9.80975	10.3875	11.6567	21.0176	19.9821	19.8028
ADCY9	53.3364	53.8036	58.6072	69.3496	65.1199	69.044
ADCYAP1	0.0142285	0.0152045	0	0	0.0157021	0
ADCYAP1R1	0	0	0.0230343	0	0	0
ADD1	64.4047	61.0609	68.7597	65.1006	62.8111	67.9522
ADD2	2.24297	1.90199	1.92611	2.03024	2.31557	2.68864
ADD3	12.3058	13.5142	10.5742	3.50217	5.57576	5.59462
ADGB	0	0	0	0	0	0
ADGRA1	0	0	0	0	0	0
ADGRA2	14.234	14.8948	16.2725	17.856	16.67	17.0302
ADGRA3	12.9677	14.2218	11.4594	4.18714	4.27548	4.81661
ADGRB1	0.105048	0.20954	0.200239	0.79995	0.340053	0.535343
ADGRB2	0.454621	0.507886	0.427859	0.667081	0.456094	0.713039
ADGRB3	0.395226	0.422335	0.270606	0.368032	0.424042	0.268086
ADGRD1	3.54186	4.50955	4.51744	11.0032	10.3455	8.97697
ADGRD2	0.0210553	0	0	0	0	0
ADGRE1	1.06683	0.809572	0.975623	0.326343	0.358315	0.164154
ADGRE2	40.808	45.5695	45.8324	79.3334	80.0438	83.854
ADGRE3	0.581167	0.545753	0.538273	0.109329	0.11661	0.0934889
ADGRE5	87.3263	84.9399	95.4107	99.9419	87.3377	90.9098
ADGRF1	2.76806	2.77401	2.92713	0.0712288	0.648932	1.27909
ADGRF2	0	0	0	0.0105587	0	0.0270867
ADGRF3	0.199665	0.163158	0.16212	0.379145	0.207382	0.411501
ADGRF4	0.449174	0.346035	0.257479	0	0	0
ADGRF5	0.112897	0.032902	0.0202383	0	0.0226525	0
ADGRG1	10.8689	7.83068	11.3233	0.879258	0.849471	0.523039
ADGRG2	0.165529	0.0294804	0.0476008	0.0342531	0.00761131	0.0292904
ADGRG3	0.0881276	0	0.0217223	0	0.170195	0
ADGRG4	0.00337324	0	0	0	0	0
ADGRG5	3.0569	3.47373	2.98454	6.07267	4.92036	6.42772
ADGRG6	11.2765	9.47368	10.3006	0.015838	0.0844639	0.12189
ADGRG7	0	0.0207168	0	0	0	0
ADGRL1	9.60597	9.41877	9.64775	14.2823	11.7714	12.9585
ADGRL2	6.29572	8.30191	6.55169	6.21376	8.52333	7.76462
ADGRL3	3.40827	4.47283	3.77787	3.8697	4.68816	4.97462
ADGRL4	0	0	0	0	0	0
ADGRV1	0	0	0.0417092	0	0.0116712	0.0224569
ADH1A	0	0	0	0	0	0
ADH1B	0	0	0	0	0	0
ADH1C	0	0	0	0.0462003	0	0
ADH4	0	0	0	0	0	0
ADH5	81.3333	71.738	66.2837	26.9576	35.329	37.8252
ADH6	0	0	0	0	0	0
ADH7	0	0	0	0	0	0
ADHFE1	0	0.0560295	0.0516963	0.0325502	0.0289316	0.111337
ADI1	34.3653	31.889	28.0834	18.6065	19.01	19.6851
ADIG	0	0	0	0	0	0
ADIPOQ	0	0	0	0	0	0
ADIPOR1	116.707	109.323	108.001	69.812	70.133	77.7531
ADIPOR2	144.264	132.768	129.913	68.3015	79.6886	78.8277
ADIRF	29.0627	21.2139	25.2796	0.772675	0.274711	1.58574
ADK	52.528	59.6959	50.0929	29.707	43.8512	42.3006
ADM	4.60637	4.77755	5.47669	9.38625	7.80455	9.2346
ADM2	7.66192	5.11412	6.35399	1.01081	1.04118	1.01785
ADM5	0.676808	0.883949	0.79705	2.52095	1.65978	1.21758
ADNP	15.3941	14.8287	15.1381	10.2443	12.2838	12.8585
ADNP2	33.2936	35.5094	33.6396	23.6774	29.5007	29.9097
ADO	24.1124	26.5374	21.9696	24.5624	28.06	27.3148
ADORA1	0.196291	0.247892	0.299096	1.52874	0.94525	1.17463
ADORA2A	0.0264311	0.056488	0.0260597	0.295349	0.262516	0.112248
ADORA2B	9.00071	8.14573	8.09797	2.97709	3.594	4.1416
ADORA3	2.2773	2.58189	2.27268	2.99988	3.12611	3.53827
ADPGK	104.542	106.044	105.227	148.175	150.299	148.834
ADPRH	6.85618	6.57992	6.40743	8.49239	8.642	10.3151
ADPRHL1	0.542365	0.529604	0.562404	0.952041	0.846205	1.00274
ADPRM	1.853	2.39262	1.49709	1.02252	1.22126	1.31156
ADPRS	17.6264	17.6438	18.1888	16.4925	14.5727	17.0316
ADRA1A	0	0	0	0	0	0
ADRA1B	1.20743	0.821068	1.51514	0.136285	0.333119	0.582697
ADRA1D	0.280534	0.379716	0.202834	0.580513	0.577896	0.397125
ADRA2A	0.0333063	0.0177954	0.0410479	0.175749	0.0551335	0.0972438
ADRA2B	0.244688	0.168089	0.344642	2.34361	1.30192	1.28037
ADRA2C	1.45008	1.16216	1.46374	2.03617	2.24798	2.18103
ADRB1	5.61163	5.0539	5.64805	7.74589	6.36873	6.62364
ADRB2	3.92126	3.17775	3.32046	2.72548	2.45355	3.28675
ADRB3	0.0767192	0.163963	0.0453847	0.0571522	0.135463	0.0325812
ADRM1	185.825	165.711	191.154	166.777	132.866	131.325
ADSL	5.29527	4.07104	3.70894	7.73477	7.40375	8.06415
ADSS1	1.45631	1.2783	1.46148	1.96957	1.80802	2.23642
ADSS2	23.9927	25.6384	22.4539	10.677	15.0944	14.1384
ADTRP	2.3925	2.05949	1.27773	0.123771	0.220023	0.141118
AEBP1	0.0682369	0.0729173	0.0897041	0.141204	0.0753038	0
AEBP2	6.64927	6.28483	4.96118	2.63694	3.13709	2.49773
AEN	36.7791	40.2487	38.026	40.3094	38.2451	42.7226
AF196969.1	0	0.0242035	0	0	0.0499913	0
AF241726.2	0	0	0	0	0	0
AFAP1	32.6434	28.8678	30.7845	16.2456	16.9634	17.5616
AFAP1L1	10.978	9.01589	10.5787	0.737229	0.929573	1.18753
AFAP1L2	12.3803	9.08109	10.3413	0	0.124629	0.224815
AFDN	24.8362	21.2957	23.412	7.18143	8.35346	7.87767
AFF1	18.2995	20.1541	21.6831	12.8401	16.3131	15.0367
AFF2	0.153652	0.271765	0.219404	0.249979	0.181259	0.168758
AFF3	1.66648	2.09288	2.01572	1.36517	1.70635	1.65986
AFF4	34.458	39.6096	37.0785	23.1414	34.7833	30.2958
AFG1L	2.1677	2.20057	2.066	2.35497	2.95038	2.56996
AFG3L2	46.6122	46.1764	43.0912	30.3719	34.6308	36.5477
AFM	0	0	0	0	0	0
AFMID	26.7505	27.3996	28.133	32.1307	27.203	30.5049
AFP	0	0	0	0	0	0
AFTPH	11.7429	13.4621	11.4318	9.38493	13.412	10.555
AGA	14.9159	14.9251	11.4133	7.96382	13.6963	13.0558
AGAP1	12.7835	11.8216	13.1253	5.56507	6.64153	6.14007
AGAP2	9.46879	10.2953	11.3317	15.1953	12.3789	12.7202
AGAP3	141.029	139.669	153.508	216.813	169.25	170.531
AGAP4	2.68117	3.62021	3.40171	8.51583	7.36271	7.52476
AGAP5	0.1595	0.119308	0.0629036	0.297051	0.369639	0.304815
AGAP6	0.41592	0.541671	0.845781	1.46852	2.13719	1.10396
AGAP9	2.61151	3.16657	3.04175	8.70245	8.07846	6.92443
AGBL1	0	0	0	0	0	0
AGBL2	0.266565	0.261112	0.219016	0.0551607	0.1716	0.235844
AGBL3	0.195061	0.29529	0.33656	0.464188	0.430524	0.241612
AGBL4	0.0689776	0.0921361	0.119015	0.042821	0	0.0366169
AGBL5	14.2586	12.3438	13.2433	8.80034	7.98165	9.25854
AGER	4.01056	5.07081	4.70883	26.1517	18.5145	18.3648
AGFG1	32.8138	34.2038	32.9516	22.0839	27.4396	25.7258
AGFG2	7.07918	7.14449	8.27225	8.83013	5.94967	7.32461
AGGF1	4.00048	4.72797	3.18086	2.72381	4.08927	2.54448
AGK	11.1268	9.46104	8.83779	4.34702	5.80577	5.39092
AGL	0.727702	1.04407	1.08374	0.587596	1.00524	0.783409
AGMAT	1.93062	1.76195	1.56395	0.932902	1.10559	1.32957
AGMO	0	0	0	0	0	0
AGO1	6.69812	6.97975	7.06182	5.26556	5.50862	5.85428
AGO2	64.8543	71.7722	73.4432	79.3479	86.3803	83.3188
AGO3	3.4457	3.91267	3.72747	4.13954	4.87022	4.27461
AGO4	12.1076	12.0806	10.9338	11.3451	12.2381	11.8629
AGPAT1	38.0436	36.4411	39.6174	34.99	31.7695	33.7834
AGPAT2	78.7768	79.3471	90.1453	82.8909	68.7153	73.2087
AGPAT3	85.4123	86.1957	85.9287	77.6819	75.2985	78.8304
AGPAT4	17.8245	19.7889	19.3808	57.1509	55.3588	57.0729
AGPAT5	36.8193	47.6517	38.1556	28.6666	45.155	41.6255
AGPS	17.1156	18.918	15.3604	6.24402	10.0269	8.66532
AGR2	44.7658	42.9531	35.3881	0.385594	0.636496	1.2247
AGR3	0	0	0	0	0	0
AGRN	120.63	123.867	153.672	248.765	175.379	171.353
AGRP	0.259428	0	0	0.402629	0.357869	0.344294
AGT	8.74631	7.29104	8.57827	10.8972	9.7195	10.307
AGTPBP1	2.95799	3.44335	3.01571	2.5005	3.33379	2.04467
AGTR1	0.856277	1.02481	0.675397	0	0	0.0545467
AGTR2	0	0	0	0	0.0124542	0
AGTRAP	45.0697	39.4286	41.9251	29.692	23.229	23.099
AGXT	0	0.0584986	0	0	0	0
AGXT2	0	0	0	0	0	0
AHCTF1	7.22283	8.03878	7.54129	3.92527	6.05097	4.9616
AHCY	125.644	109.851	119.83	50.2468	43.8112	50.8925
AHCYL1	85.2965	84.7562	80.5333	59.8535	72.0024	70.7107
AHCYL2	10.3007	10.2195	8.85538	7.58683	8.45603	7.86753
AHDC1	9.06312	9.78877	11.8024	17.2038	12.3646	12.6963
AHI1	2.32743	3.20913	2.85731	4.10153	4.98781	4.25657
AHNAK	349.537	362.978	430.452	340.587	391.078	411.489
AHNAK2	9.5438	8.70613	10.2779	1.79526	1.87186	2.56515
AHR	7.91693	9.24465	7.10431	4.2025	6.92616	6.06653
AHRR	5.91009	6.28948	6.16276	22.6479	19.1102	21.1999
AHSA1	188.903	179.553	174.702	95.8668	103.984	100.563
AHSG	0	0	0	0	0	0
AHSP	0	0	0	0	0	0
AICDA	0.0309375	0	0	0	0.0341416	0
AIDA	14.9255	17.4439	14.9336	6.80931	10.8455	9.59386
AIF1	21.8605	19.8857	17.7994	14.766	15.3434	18.7128
AIF1L	6.7948	4.65097	4.89329	0.0583158	0.103666	0.232712
AIFM1	29.4208	26.3745	25.368	11.3023	14.9997	14.7297
AIFM2	10.2923	9.39522	10.4821	4.34059	4.79377	5.27671
AIFM3	2.79028	3.45986	3.08847	6.6673	4.56078	5.36594
AIG1	11.0959	8.83462	7.95636	4.54307	3.92889	3.08688
AIM2	1.66929	2.32307	1.76066	1.34958	2.48478	2.67904
AIMP1	16.1086	17.8086	14.8244	11.6359	16.308	14.2762
AIMP2	49.5292	48.6209	52.5797	29.7713	29.4983	33.0397
AIP	68.4127	67.6827	71.9068	72.8915	53.7927	55.1342
AIPL1	0	0	0	0	0	0
AIRE	0	0	0	0	0	0
AJAP1	0.0327707	0.0140074	0.0129241	0.0569628	0.0506304	0.0626269
AJM1	1.73016	1.8803	2.22123	5.35666	3.38807	3.40807
AJUBA	30.8106	23.4947	27.3606	9.42042	8.46569	9.591
AK1	6.48892	4.32401	6.6134	13.488	10.3391	10.5662
AK2	173.259	164.949	152.265	109.784	122.532	133.576
AK3	13.7843	15.7038	12.8376	7.8613	11.5142	10.2404
AK4	4.72885	3.46537	3.40524	2.59284	3.34611	3.76281
AK5	1.23211	0.877745	1.01233	0.291385	0.420862	1.12125
AK6	10.8362	11.2806	9.20195	6.46664	11.9198	8.42448
AK7	0.199529	0.0799557	0.122953	0	0.0275242	0
AK8	0.238543	0.101962	0.164634	0.0888519	0.131624	0.0759787
AK9	0.643082	0.979248	0.903515	0.838366	1.52582	0.853452
AKAIN1	0	0	0	0	0	0
AKAP1	61.1541	59.5108	62.5898	70.1483	71.8183	79.5919
AKAP10	19.8353	19.8607	18.1091	14.1559	18.5113	16.9469
AKAP11	2.71681	3.43575	3.44947	2.15171	3.13478	2.65272
AKAP12	8.32757	6.13517	7.13395	0.0784911	0.08245	0.103729
AKAP13	48.0206	45.8877	49.6029	40.0038	44.2244	47.7849
AKAP14	0	0	0.0509519	0	0	0
AKAP17A	34.5585	37.938	38.1629	95.5018	76.1261	75.8762
AKAP3	0.0216916	0.0231794	0	0.0538641	0	0
AKAP4	0	0	0	0	0	0
AKAP5	0.056864	0.13672	0.0350407	0.079427	0.101974	0.0452796
AKAP6	0.0142098	0.0151844	0.0280202	0	0	0.0301731
AKAP7	1.21408	2.19209	1.42404	0.779686	0.924013	0.888962
AKAP8	51.362	55.811	51.9972	85.8571	87.1876	89.3461
AKAP8L	70.5942	70.678	75.6025	162.471	126.85	124.938
AKAP9	1.15524	1.873	2.27015	2.30482	2.54975	1.56487
AKIP1	33.3777	32.929	31.3796	29.4275	29.6908	28.6719
AKIRIN1	76.1992	82.6725	73.9783	60.8099	69.9047	70.5102
AKIRIN2	91.3083	87.5395	88.7031	84.0196	86.4886	85.7886
AKNA	38.767	41.002	46.2147	54.832	47.9817	54.8398
AKNAD1	0.0173184	0.0185063	0.0853752	0	0	0
AKR1A1	65.3918	64.2594	67.3815	73.0661	62.1471	67.7803
AKR1B1	50.7916	47.1319	50.5077	37.7562	32.0754	35.4875
AKR1B10	0	0.0364843	0.235639	0	0	0.0724983
AKR1B15	0	0	0	0	0	0
AKR1C1	0.716502	0.78066	0.512511	0.226761	0.217057	0.223739
AKR1C2	0.439615	0.276335	0.203971	0.0963214	0.0570757	0.41183
AKR1C3	0.359675	0.461214	0.673779	0.446568	0.238154	0.305494
AKR1C4	0	0	0	0	0	0
AKR1C8P	0	0	0	0.10265	0.0912384	0
AKR1D1	0.0476032	0.0254342	0.0938687	0	0	0
AKR1E2	1.45203	0.983957	1.46654	1.31914	1.36791	0.977615
AKR7A2	52.0464	51.6802	54.0053	43.6166	38.8054	41.7874
AKR7A3	0.584834	1.02264	0.995974	1.71629	1.2908	1.60875
AKR7L	0.304945	0.434482	0.25055	1.19895	0.841317	0.971284
AKT1	148.066	139.269	153.023	130.368	109.885	120.021
AKT1S1	56.3372	60.1816	60.6335	109.98	89.3758	92.5088
AKT2	132.548	128.712	142.377	148.084	123.539	138.221
AKT3	9.26846	9.4742	8.41087	2.115	3.74497	3.09024
AKTIP	5.15084	4.01478	4.06277	1.09095	1.37091	1.31891
AL021546.1	0	0	0	0	0	0
AL021997.3	0	0.0619644	0	0	0.191977	0
AL022312.1	0	0	0	0	0	0
AL022318.4	0	0	0	0	0	0
AL031178.1	0	0	0	0	0	0
AL031315.1	0	0	0	0	0	0
AL031681.3	0	0	0	0	0	0
AL031777.2	0.163008	0.174188	0.229596	0.289126	0.256985	0.247237
AL034430.1	0	0	0	0	0	0
AL034430.2	0	0	0	0	0	0
AL035078.4	0	0	0	0	0	0
AL035425.2	0	0	0	0	0	0
AL035460.1	0	0	0	0	0	0
AL035461.3	0	0	0	0	0	0
AL035699.1	0	0	0	0	0	0
AL049569.3	0	0	0	0	0	0
AL049629.2	0.160159	0.228193	0.157909	0	0	0.226722
AL049634.2	0.112736	0	0	0	0	0
AL096814.1	0	0	0	0	0	0
AL109811.3	0	0	0	0	0	0
AL110118.2	0.116183	0.186228	0	0	0.128215	0.123351
AL117348.2	0	0	0	0	0	0
AL121758.1	0	0	0	0	0	0
AL121845.2	0	0	0	0	0	0
AL121845.3	0	0	0	0	0	0
AL121899.2	0	0	0	0	0	0
AL121900.1	0	0	0	0	0	0
AL132671.2	0	0	0	0	0	0
AL132780.3	0	0	0	0	0	0
AL133500.1	0	0	0	0	0	0
AL135905.2	0.0707841	0.0453836	0.111663	0.0439424	0.0390574	0.0526062
AL136295.1	0	0	0	0	0	0
AL136295.3	0	0	0	0	0	0
AL138899.3	0	0	0	0	0	0
AL139011.2	0	0	0	0	0	0
AL139260.3	0	0	0	0	0	0
AL139300.1	0	0	0	0	0	0
AL139353.1	0	0.0407488	0.0751947	0	0.0210412	0
AL157392.5	0	0	0	0	0	0
AL158151.3	0	0	0	0	0	0
AL159163.1	0	0	0	0	0	0
AL160272.2	0	0	0	0	0	0
AL162231.1	0.153804	0.109569	0.0505475	0.127307	0.0565774	0.0544313
AL162231.3	0	0	0	0	0	0
AL162417.1	0	0	0	0	0	0
AL162596.1	0	0	0	0	0	0
AL163195.3	0	0	0	0	0	0
AL163636.2	0	0	0	0	0	0
AL353572.3	0	0	0	0	0	0
AL353579.1	0	0	0	0	0	0
AL354761.1	0	0	0	0	0	0
AL354822.1	0.266756	0.444682	0.431332	0.728642	0.765393	0.73636
AL355102.2	0	0	0	0	0	0
AL355315.1	0	0	0	0	0	0
AL355916.3	0	0	0	0	0	0
AL357075.4	0	0	0	0	0	0
AL358113.1	0.0348673	0.0372589	0.0229183	0.0577212	0.0384784	0.148075
AL359092.3	0	0	0	0	0	0
AL365214.2	0	0	0	0	0	0
AL391650.1	1.0342	0.552567	0.823576	0.493865	0.219481	0.591236
AL391987.1	0	0	0	0	0	0
AL391987.2	0.161379	0.0492708	0.0454603	0.22899	0.203533	0.14686
AL441992.2	0.00463397	0	0.00456886	0.0172605	0.00511389	0.0196796
AL445238.1	0	0	0	0	0	0
AL445524.2	0	0	0	0	0	0
AL445989.1	0	0	0	0	0	0
AL451007.3	0	0	0	0	0	0
AL512428.1	0	0	0	0	0	0
AL512785.2	0	0	0	0	0	0
AL590132.1	0	0.0079894	0	0	0	0
AL592183.1	5.38313	3.7112	4.10903	3.23402	4.0243	4.97783
AL592490.1	0	0	0	0	0	0
AL603764.2	0	0	0	0	0	0
AL603832.3	0	0	0	0	0	0
AL627230.1	0.283323	0.100919	0.0931139	0	0	0
AL627230.3	0	0	0	0	0	0
AL645922.1	0	0	0	0	0	0
AL645941.2	0	0	0	0	0	0
AL662884.4	0	0	0	0	0	0
AL662899.2	0	0	0	0	0	0
AL669918.1	0	0	0	0	0	0
AL672142.1	0	0	0	0	0	0
AL691442.2	0	0	0	0	0	0
AL713999.1	0	0	0	0	0	0
AL772284.2	0	0	0	0	0	0
AL845331.1	0	0	0	0	0	0
AL929554.2	0	0	0	0	0	0
ALAD	43.743	42.5704	41.2835	41.2803	48.2134	49.0046
ALAS1	148.692	151.171	153.613	180.998	184.73	194.768
ALAS2	0	0	0	0	0	0
ALB	0.059702	0.063797	0.0588631	0.259439	0.230597	0.348622
ALCAM	106.196	125.365	110.727	83.8991	126.482	109.921
ALDH16A1	22.3519	23.6763	26.0666	32.421	24.3614	24.7336
ALDH18A1	23.158	20.7244	22.0099	8.63271	8.02087	9.66546
ALDH1A1	0	0	0	0	0	0
ALDH1A2	20.3147	18.3366	16.591	15.326	17.6234	18.1009
ALDH1A3	53.4717	49.7032	45.6507	0.472713	2.1475	4.64858
ALDH1B1	14.4146	13.7789	12.9778	4.50757	4.93408	6.07605
ALDH1L1	1.34383	1.26903	1.00141	0.038802	0.0172442	0.0497703
ALDH1L2	6.0756	4.65122	5.07178	0.532235	0.582236	0.603912
ALDH2	1.18475	0.971019	1.3609	0.242782	0.317341	0.354152
ALDH3A1	0.0578831	0	0.142674	0	0	0
ALDH3A2	7.03072	6.49068	6.51272	1.92308	3.08343	3.15993
ALDH3B1	16.5592	18.7853	19.1795	24.4847	19.3817	21.3102
ALDH3B2	0	0	0	0	0	0
ALDH4A1	5.36345	4.27147	5.95326	6.11474	4.8952	5.963
ALDH5A1	4.59861	4.43568	4.18625	1.38108	2.14072	2.20354
ALDH6A1	3.86652	4.34544	3.92721	2.29685	1.94956	2.90188
ALDH7A1	9.32692	8.01845	6.79283	0.190621	0.16943	0.26488
ALDH8A1	0.193149	0.435727	0.148116	1.06583	1.06576	0.774697
ALDH9A1	89.0548	80.6473	77.3131	37.0254	42.3994	45.3096
ALDOA	2.0848	1.72903	1.53396	4.17244	4.36104	3.9974
ALDOB	0.0263019	0.056212	0	0	0	0
ALDOC	9.53184	8.67156	10.8584	24.8687	22.6016	24.6846
ALG1	10.9246	10.8931	11.9599	15.9228	12.2778	12.84
ALG10	1.72867	2.27502	2.04525	0.677777	1.56632	1.39099
ALG10B	0.948355	1.39343	1.33062	0.973675	1.54973	1.03592
ALG11	1.55985	1.77267	1.81866	1.64465	2.03562	1.77439
ALG12	8.86352	9.65539	10.8884	10.4706	10.0505	9.59315
ALG13	12.9986	13.9371	13.2489	14.3123	15.4351	13.9871
ALG14	1.60183	1.45236	1.25389	0.6991	0.782085	0.834875
ALG1L	0.214467	0.0916712	0.0422908	0	0.0473357	0.13662
ALG1L2	0.287648	0.439112	0.567213	0.255101	0.136045	0.261769
ALG2	17.9365	17.5719	17.0907	12.2728	12.3099	12.2182
ALG3	64.9809	64.1466	66.3043	57.634	47.4898	52.6078
ALG5	24.4192	24.148	18.9091	13.9364	17.4732	16.4553
ALG6	4.4354	4.42365	4.05911	3.98194	3.84049	3.54992
ALG8	51.5816	51.593	47.3104	32.0446	42.1914	40.276
ALG9	1.44137	1.71378	1.98155	1.13424	1.68025	1.05612
ALK	0.0120159	0	0	0	0.0132603	0
ALKAL1	1.19482	0.741355	1.40604	0.382834	0.255206	0.204604
ALKAL2	0	0	0	0	0	0
ALKBH1	12.5149	11.5382	10.8315	8.17809	7.78815	8.29195
ALKBH2	6.35209	6.94119	5.94439	3.56461	3.40596	4.15311
ALKBH3	27.0443	24.1874	24.6355	9.85437	11.8002	10.5333
ALKBH4	8.95459	8.0337	9.98548	7.28313	6.65844	7.60061
ALKBH5	28.6944	28.055	28.3604	20.6865	19.8726	21.5459
ALKBH6	1.4966	1.63645	1.85305	5.05594	5.83821	6.24493
ALKBH7	18.9698	18.9585	21.9775	12.8778	11.7474	12.4609
ALKBH8	1.68239	1.83171	1.58051	0.374415	0.6831	0.337019
ALLC	0.024014	0	0.0710296	0	0	0
ALMS1	1.39949	1.64634	1.67637	0.624924	0.839952	1.03618
ALOX12	0.150694	0	0.0247628	0	0.110867	0.0799962
ALOX12B	1.95841	1.70639	2.70326	0	0	0.0319885
ALOX15	0.43267	0.254291	0.362602	0.322319	0.692344	0.27562
ALOX15B	0	0	0	0	0	0
ALOX5	106.556	120.785	124.079	152.98	131.643	140.517
ALOX5AP	396.601	362.012	359.291	241.24	253.303	289.211
ALOXE3	2.0179	1.78361	2.48079	0	0	0
ALPG	0.025922	0	0	0	0	0
ALPI	0	0	0	0	0	0
ALPK1	6.48042	6.24663	6.37481	6.35984	8.42223	6.33174
ALPK2	1.2102	0.804661	1.00758	0.0166952	0.0148392	0.0142763
ALPK3	11.3645	10.799	12.2499	17.0263	16.7086	18.7092
ALPL	0.0931875	0.0796635	0	0	0	0
ALPP	1.3111	1.2676	1.64149	0.0258388	0.0688991	0.508189
ALS2	11.2857	11.5888	9.31139	6.72272	9.13676	8.03816
ALS2CL	10.3613	7.98169	8.79005	2.97444	2.23777	2.1983
ALX1	6.69254	5.75237	5.0206	7.97822	10.3292	9.93739
ALX3	0	0.0224995	0.0207594	0.026142	0.0232358	0.0447089
ALX4	0.22559	0.144638	0.133452	0.0980314	0.105805	0.107779
ALYREF	324.711	317.222	331.166	206.859	205.642	242.875
AMACR	0.153075	0.0908747	0.134155	0.0211173	0.131388	0.126404
AMBN	0	0	0	0.0436364	0	0
AMBP	0	0	0	0	0	0
AMBRA1	20.1702	19.0662	23.9554	18.4744	18.216	18.8731
AMD1	23.3032	33.0875	27.1023	22.8901	30.1577	26.0882
AMDHD1	0.224817	0.293624	0.147772	0.155073	0.248101	0.238689
AMDHD2	9.68691	9.33366	10.1678	24.8314	18.2273	18.7492
AMELX	0	0	0.0808247	0	0.0452332	0.17407
AMELY	0	0	0	0	0	0
AMER1	0.810639	0.780028	0.852279	0.605797	0.720762	0.807632
AMER2	0	0	0	0	0	0
AMER3	0	0	0	0	0	0
AMFR	51.4842	51.2687	54.1336	39.04	41.338	43.2505
AMH	1.58728	0.976574	1.42271	1.49299	0.743132	0.817077
AMHR2	0	0	0	0.0593222	0	0.0507274
AMIGO1	0.219421	0.337639	0.250952	0.490376	0.41649	0.419328
AMIGO2	38.9968	31.2083	32.2892	7.80655	9.54626	8.35502
AMIGO3	0	0	0	0	0	0
AMMECR1	6.77907	7.00033	6.39647	2.56438	4.27893	2.85204
AMMECR1L	10.471	10.0503	10.3102	9.03945	10.4403	10.588
AMN	1.23908	1.00041	1.38456	0.717935	0.182321	0.321576
AMN1	8.3054	8.87508	6.97556	5.87205	6.95902	6.45011
AMOT	0.900896	0.828982	0.888237	0.890691	1.13228	0.86792
AMOTL1	26.1684	21.0465	24.0726	3.4211	4.34527	5.68644
AMOTL2	56.1143	41.0529	51.2639	0.949666	1.0743	1.10738
AMPD1	0.0614435	0	0.0403867	0.0254292	0.0226023	0.0434898
AMPD2	27.0337	30.0908	32.3283	47.2701	36.4653	40.1516
AMPD3	77.8107	79.0465	79.633	97.2339	98.0898	101.027
AMPH	0.0897188	0.191746	0.0884582	0.111394	0.247526	0.0476274
AMT	0	0.0170104	0	0.059293	0.0878358	0.0507024
AMTN	0	0.0389991	0	0	0	0
AMY1A	0	0	0	0.0415563	0	0
AMY1B	0	0.0280148	0.0258482	0	0.0289316	0
AMY1C	0	0	0	0	0	0
AMY2A	0.0277481	0	0	0.0344517	0	0
AMY2B	0.528592	0.779101	0.862617	2.69307	3.09771	1.9739
AMZ1	0.131602	0.120539	0.0741442	0.116711	0.0207473	0.179642
AMZ2	29.8413	27.3574	23.9902	13.5796	16.8682	17.748
ANAPC1	33.5966	35.838	33.5026	20.6552	26.6433	27.9188
ANAPC10	2.81826	2.69456	1.64526	1.88769	2.00522	1.29923
ANAPC11	94.8299	84.4374	92.1245	78.3631	73.1218	73.8774
ANAPC13	29.0513	30.2624	26.6817	17.8715	22.1159	20.4073
ANAPC15	50.4668	41.2151	43.4904	20.2642	22.0404	26.8132
ANAPC16	24.587	21.786	18.9894	14.6761	19.2951	17.4761
ANAPC2	59.3988	61.109	65.8711	136.168	103.452	103.227
ANAPC4	6.2635	8.65644	8.48101	9.95417	12.6954	9.19913
ANAPC5	85.7223	91.2099	80.7583	89.9	88.4569	89.8209
ANAPC7	31.2021	32.0589	28.524	38.643	37.7473	34.3194
ANG	0.305529	0.233204	0.129101	0	0.144502	0.0926803
ANGEL1	33.2192	33.7318	34.4849	60.88	50.9494	54.9023
ANGEL2	8.00646	8.26396	7.13147	6.21296	8.70177	6.45586
ANGPT1	0.0320902	0.0342913	0	0.0398428	0.0708272	0.0851756
ANGPT2	0	0	0	0.0211787	0	0
ANGPT4	0.0206514	0	0.0203612	0	0.00759672	0
ANGPTL1	0	0	0	0	0	0
ANGPTL2	7.72912	4.90979	5.75858	1.76458	1.37505	2.23237
ANGPTL3	0	0	0	0	0	0
ANGPTL4	3.00043	1.69742	2.58124	2.52006	2.56453	2.74833
ANGPTL5	0	0	0	0	0	0
ANGPTL6	1.77344	1.445	1.59553	3.35787	2.25067	2.75369
ANGPTL7	0	0	0	0	0.0251722	0
ANGPTL8	0.0852211	0	0.0420118	0	0.14107	0
ANHX	0	0	0	0	0	0
ANK1	2.75441	2.68638	2.89891	2.72774	2.48481	2.61104
ANK2	0.0931968	0.125569	0.131838	0.0553406	0.0223584	0.0645309
ANK3	2.72719	2.67796	2.36911	0.219636	0.357902	0.563442
ANKAR	0.230912	0.508922	0.284584	0.304616	0.493725	0.444352
ANKDD1A	0.855597	0.955842	0.97778	3.28347	2.55365	2.41549
ANKDD1B	0.0233204	0.1246	0.0459855	0.260589	0.128678	0.198075
ANKEF1	1.77749	1.72227	1.54367	0.0228696	0.101636	0.0488904
ANKFN1	0.815425	0.595072	0.666705	0.0493865	0.0658444	0.105578
ANKFY1	20.7792	20.6937	21.7784	18.8207	19.9897	20.7817
ANKH	322.764	340.487	340.548	329.991	345.447	360.804
ANKHD1	0.31069	0.387334	0.446723	1.20547	1.28575	1.04456
ANKHD1-EIF4EBP3	0.0790445	0.123451	0.0479593	0.339718	0.295242	0.277587
ANKIB1	20.3268	21.3009	20.7777	6.32159	9.80584	7.8059
ANKK1	0.0632896	0.225436	0.0624003	0	0.0232814	0
ANKLE1	0.479603	0.318103	0.717449	1.39627	1.05855	0.895483
ANKLE2	55.2934	55.4551	54.3338	61.3954	61.4153	64.8709
ANKMY1	8.1872	7.95343	8.6524	16.9347	15.3005	15.9697
ANKMY2	8.156	9.00951	8.09074	5.21852	6.40539	6.16241
ANKRA2	7.83667	8.53072	7.76266	6.7291	9.69899	7.03719
ANKRD1	72.2482	67.6208	61.5372	0.089613	0.119476	0.708823
ANKRD10	64.1627	72.9149	66.4573	118.588	128.483	94.3547
ANKRD11	162.529	164.546	177.358	185.228	176.8	188.255
ANKRD12	1.61603	2.20527	2.84215	3.61974	4.75973	2.68955
ANKRD13A	43.8712	41.6263	36.7123	31.9872	36.4378	37.2201
ANKRD13B	5.58784	5.21318	5.38993	9.1287	5.55562	5.8959
ANKRD13C	7.97303	9.29586	8.76309	5.06682	8.63849	7.23148
ANKRD13D	69.8885	71.8296	79.5768	152.972	112.293	114.748
ANKRD16	2.5499	2.76609	2.53312	3.2139	2.81398	3.09692
ANKRD17	22.9507	24.0243	24.8113	13.0983	16.9295	17.9562
ANKRD18A	0.433359	0.332841	0.42727	0.0336284	0.11956	0.129403
ANKRD18B	2.50502	2.1073	1.99688	0.86027	1.294	1.07515
ANKRD2	0.102454	0.109482	0.101015	0	0.113065	0.0271941
ANKRD20A1	0	0	0	0.0512811	0.0683704	0.0219256
ANKRD20A2P	0	0	0	0	0	0
ANKRD20A3P	0	0	0	0.0217354	0.0579574	0.0185863
ANKRD20A4P	0	0	0	0	0	0
ANKRD22	0.434446	0.624329	0.324948	0	0.0661295	0.0477157
ANKRD23	0.345257	0.202916	0.187223	0.578701	0.361963	0.586496
ANKRD24	0.877003	1.48606	1.32173	3.37552	2.61314	2.78005
ANKRD26	0.200448	0.299875	0.500665	0.481156	0.737356	0.326318
ANKRD27	32.5313	31.0354	32.2576	20.5273	22.3511	23.5277
ANKRD28	17.6251	18.715	18.3108	11.9614	16.7618	12.7116
ANKRD29	0.868247	0.950996	0.620634	0.754604	1.31748	0.852684
ANKRD30A	0	0	0	0	0	0
ANKRD30B	0	0.0114894	0.0318025	0	0	0.0114154
ANKRD30BL	0	0	0	0	0	0
ANKRD31	0.0126712	0.0135403	0.0437259	0	0.00699172	0.0201795
ANKRD33	0	0	0	0	0	0
ANKRD33B	3.23623	3.06299	3.18506	2.66197	3.07395	3.12301
ANKRD34A	0.91094	0.994584	0.995765	2.55708	1.96686	2.16557
ANKRD34B	0	0	0	0	0	0
ANKRD34C	0	0	0	0	0	0
ANKRD35	0.190228	0.181879	0.21717	0.174031	0.176783	0.127558
ANKRD36	0.331897	0.49466	0.697523	0.759093	0.674707	0.54711
ANKRD36B	0.42197	0.863177	0.594344	0.85323	0.771683	0.704011
ANKRD36C	0.370147	0.835021	0.959674	0.834036	1.0439	1.12074
ANKRD37	3.19667	2.83921	2.61964	5.56683	4.48983	5.24513
ANKRD39	0.31979	0.247456	0.434892	0.602417	0.462432	0.480014
ANKRD40	53.3972	54.3691	51.7737	35.0999	42.121	41.9797
ANKRD40CL	0	0	0	0	0	0
ANKRD42	6.4745	6.8398	7.02334	3.69889	5.7616	4.60355
ANKRD44	16.5984	19.716	17.2643	17.3856	23.6593	21.6297
ANKRD45	0.244906	0.523409	0.241465	0.232526	0.286168	0.367083
ANKRD46	4.76822	5.6025	4.42468	4.15216	6.42874	4.76465
ANKRD49	8.85266	11.0078	7.82899	8.69317	13.7365	9.997
ANKRD50	1.34558	1.39542	1.20428	0.628806	0.619177	0.748566
ANKRD52	76.8761	77.1668	84.9653	75.7566	69.6787	77.2698
ANKRD53	0.0252334	0.215714	0.0995155	0.626591	0.389854	0.535808
ANKRD54	32.5813	31.1936	32.0925	40.4915	35.5052	35.6247
ANKRD55	0	0	0	0	0	0
ANKRD6	3.39385	4.38049	3.51535	5.7525	7.4065	7.59114
ANKRD60	0	0	0	0	0	0
ANKRD61	0.0907907	0.145527	0.0447575	0.0845436	0.200387	0.120491
ANKRD62	0	0	0	0	0	0
ANKRD63	0.226063	0.573727	0.66866	1.57881	0.810795	0.81004
ANKRD65	0.0592276	0.0421934	0.0583954	0	0	0
ANKRD66	0.0662879	0.0354173	0	0.0205756	0	0.0703781
ANKRD7	0	0	0	0	0	0
ANKRD9	15.6173	15.2116	17.946	21.2435	17.433	17.2266
ANKS1A	23.7613	22.5773	26.2451	29.7249	30.685	32.5743
ANKS1B	0.049576	0.0264883	0.0244397	0	0	0
ANKS3	5.53234	5.76463	5.59041	15.0204	11.2986	12.8198
ANKS4B	0	0	0	0	0	0
ANKS6	10.5909	8.76551	9.20497	8.6435	8.66528	8.4082
ANKUB1	0.0752885	0	0	0.0311591	0	0.0266447
ANKZF1	27.3109	25.6017	27.3033	59.4928	53.9921	59.3522
ANLN	34.1807	39.9188	35.6023	4.79002	7.19106	7.3179
ANO1	21.0187	16.7048	18.9532	0.0225165	0.280187	0.423592
ANO10	23.6151	21.958	21.3053	11.7423	12.5876	12.5665
ANO2	0.22515	0.0656163	0.0807223	0	0	0.0434622
ANO3	0	0.0115047	0	0	0	0
ANO4	0.0166317	0	0	0	0	0
ANO5	0.389389	0.313898	0.269416	0.212044	0.527721	0.340886
ANO6	47.6407	55.3186	51.1731	32.9615	46.1191	45.9128
ANO7	1.51322	1.34751	1.52511	0.83502	0.797857	0.892549
ANO8	3.71237	3.82143	4.94744	8.57009	7.1914	7.06325
ANO9	2.35898	2.12444	1.98939	0.0184207	0.0654916	0.141766
ANOS1	6.74918	6.25228	6.35915	3.00493	3.86864	3.33778
ANP32A	91.3699	89.107	80.3752	63.37	80.9914	77.215
ANP32B	300.94	263.87	257.324	112.163	140.496	157.134
ANP32D	0	0	0	0	0	0
ANP32E	28.2189	33.5832	26.5444	12.1361	20.5186	14.7093
ANPEP	1069.14	1080.44	1277.61	2570.23	2032.77	2082.61
ANTKMT	21.9821	19.7113	20.3434	30.5516	22.8909	20.9775
ANTXR1	61.4191	62.903	61.5524	20.8949	25.6684	29.5712
ANTXR2	96.2841	95.2146	88.9766	54.195	77.4778	76.0145
ANTXRL	0	0	0	0	0	0
ANXA1	72.18	81.4648	66.5585	41.5249	55.0062	52.7325
ANXA10	0.100203	0.321228	0.164658	0	0.110581	0.0709239
ANXA11	154.049	153.17	166.233	172.329	159.792	167.11
ANXA13	0	0.0321661	0	0	0.0664376	0
ANXA2	2917.23	2253.76	2225.45	258.881	284.095	321.866
ANXA2R	0.424498	0.453615	0.527716	0.939528	1.05913	0.979763
ANXA3	83.5099	73.8913	61.6504	0.476966	1.10877	1.88244
ANXA4	31.5776	32.4125	30.3583	25.8301	29.0842	29.257
ANXA5	525.268	488.53	434.299	222.028	251.58	260.782
ANXA6	98.1544	82.8153	92.8811	31.493	32.3183	35.3167
ANXA7	64.6447	58.2884	55.3855	24.108	29.8637	29.8581
ANXA8	54.6833	41.6941	44.7881	0.408046	0.785815	1.16309
ANXA8L1	9.82096	7.64722	7.13087	0.307203	0	0.080829
ANXA9	0.595225	0.46867	0.957511	1.20578	0.17286	0.598691
AOAH	0.893764	0.889202	0.546955	2.60203	2.61887	2.25776
AOC1	0.237841	0.152493	0.203232	0.452794	0.38496	0.319854
AOC2	0.553693	0.368151	0.339679	0.840229	0.977658	0.613985
AOC3	0.218551	0.266905	0.215481	0.736525	0.689102	0.480648
AOPEP	4.85845	5.50956	4.54579	6.18608	5.14277	5.28982
AOX1	2.7778	2.1535	2.47027	0.0225418	0.0400717	0.0578275
AP000295.1	0	0	0	0	0	0
AP000311.1	0.0898853	0	0.0590815	0.0372002	0.0991942	0
AP000350.4	0	0	0	0	0	0
AP000471.1	0	0	0	0	0	0
AP000552.4	0	0	0	0	0	0
AP000721.1	0	0	0	0	0	0
AP000781.2	0.033963	0.0362925	0	0.168672	0.112441	0.108176
AP000812.4	0	0	0	0	0	0
AP000812.5	0.153075	0.0654298	0.0603696	0.17105	0.101357	0.146268
AP001054.1	0	0	0.210894	0	0.0786839	0
AP001267.5	0	0	0	0	0	0
AP001273.2	0	0	0	0	0	0
AP001453.4	0	0.151777	0	0	0.031349	0.0603196
AP001458.2	0	0	0	0	0	0
AP001781.2	0	0	0	0	0	0
AP002495.1	1.85388	2.33323	2.39649	2.14831	2.22774	2.18697
AP002512.3	0	0	0	0	0	0
AP002748.5	0	0	0	0	0	0
AP003108.2	0.515798	0.446191	0.4359	1.09784	0.515005	0.808398
AP003419.1	0	0	0	0	0	0
AP1AR	4.23681	5.60537	5.58778	3.25642	4.10885	3.6609
AP1B1	90.8663	87.6421	101.54	78.8245	67.6504	74.0006
AP1G1	48.1638	56.6771	48.5285	38.2607	49.4978	46.2615
AP1G2	39.1978	37.2912	39.4401	85.8502	64.9372	59.5835
AP1M1	46.0814	45.7143	49.042	46.5468	38.5629	40.7742
AP1M2	49.4895	40.9072	44.0528	0.0470127	0.543223	1.00503
AP1S1	101.178	96.0827	96.3608	59.0548	57.4718	59.887
AP1S2	134.852	170.951	122.403	102.034	160.611	140.209
AP1S3	3.86934	3.83007	2.67048	1.49181	2.04514	2.74593
AP2A1	74.9132	78.2458	87.9286	81.2801	65.4983	72.1093
AP2A2	75.1759	72.8729	83.1463	86.4706	72.7987	77.9331
AP2B1	182.975	168.578	170.849	68.2981	76.8987	78.9633
AP2M1	431.003	414.097	445.695	337.626	305.212	319.561
AP2S1	237.776	217.281	231.115	187.332	168.928	187.277
AP3B1	46.4944	48.7063	43.1157	20.8509	27.96	30.3418
AP3B2	0.825331	0.723982	1.33598	1.82003	1.78083	1.55634
AP3D1	184.993	175.605	199.218	192.205	164.342	190.175
AP3M1	23.422	28.4734	24.8403	16.0104	22.6272	20.0495
AP3M2	18.0814	18.2629	17.7052	18.0212	18.9426	18.3029
AP3S1	55.6391	56.5792	45.2721	20.5497	28.1958	26.5718
AP3S2	12.9392	12.1115	11.7884	9.67975	9.61587	8.97288
AP4B1	14.159	13.3416	13.6701	16.4283	17.1729	16.8337
AP4E1	4.93416	5.50521	5.19571	4.70726	6.55621	5.78751
AP4M1	10.3669	9.19682	10.6311	12.6286	10.1184	10.5912
AP4S1	4.24984	3.50841	3.26994	3.22801	3.60484	3.60965
AP5B1	19.0554	20.4514	22.3918	39.3147	33.6012	36.7924
AP5M1	7.6124	9.71535	8.28029	4.764	7.53349	6.36425
AP5S1	3.92729	3.53953	4.56109	2.35995	2.28268	2.35932
AP5Z1	31.6173	31.6013	35.9857	67.9645	47.117	46.2046
APAF1	7.0251	7.98234	6.56088	5.64993	7.03671	7.13386
APBA1	0.385486	0.552157	0.485195	0.162933	0.235332	0.287361
APBA2	11.8868	11.6989	12.2274	16.6574	15.8083	19.051
APBA3	20.3446	22.198	23.1499	44.7785	30.9643	31.6576
APBB1	0.631852	0.69505	0.384778	0.738354	0.676781	0.947067
APBB1IP	173.658	179.017	176.893	177.573	180.533	179.858
APBB2	9.97542	7.79786	8.96691	0.914955	1.15044	0.877807
APBB3	9.5166	10.683	11.0889	32.2545	24.5316	25.183
APC	2.5977	3.20986	3.43004	2.01698	2.89209	2.26984
APC2	0.257229	0.380594	0.520236	1.32663	1.05541	1.01538
APCDD1	0.414367	0.233047	0.322535	0.297853	0.361011	0.393625
APCDD1L	0.0551487	0.137507	0.0181246	0.022824	0	0
APCS	0	0	0	0	0	0
APEH	136.66	133.586	143.02	104.272	90.2223	92.8721
APELA	0	0	0	0	0	0
APEX1	259.391	239.919	242.747	232.804	229.043	246.225
APEX2	25.3962	24.6331	26.2592	19.7073	17.4626	17.8372
APH1A	184.103	184.525	190.693	171.125	154.111	165.442
APH1B	7.66566	9.68081	9.17111	8.35141	7.62362	7.30227
API5	54.0133	64.1587	54.0412	22.6322	35.1339	33.0431
APIP	11.7912	12.5246	11.0553	7.81022	12.1095	10.572
APLF	0.515777	0.521362	0.536018	0.173076	0.338439	0.458802
APLN	0.180328	0.160581	0.158039	0	0.0552788	0.0319092
APLNR	0.036318	0.0646818	0.0238718	0.330675	0.0935182	0.102824
APLP1	3.26059	4.14069	4.93865	6.89388	5.21489	6.171
APLP2	1224.51	1167.99	1188.68	1304.9	1415.15	1440.41
APMAP	27.1998	25.1666	25.4022	18.3429	19.9176	19.94
APOA1	0.405	0.64917	0.299482	0.838074	0.595925	0.42999
APOA2	0.0670099	0.358031	0.0660684	0.166398	0.1479	0.355723
APOA4	0	0	0	0	0.048462	0
APOA5	0	0	0	0	0	0
APOB	0	0	0	0	0	0
APOBEC1	0	0	0	0	0	0
APOBEC2	0	0	0	0	0	0
APOBEC3A	0.0332977	0	0.0656597	0.0413421	0	0
APOBEC3B	12.0562	10.7701	11.2369	4.48803	4.99811	6.50165
APOBEC3C	26.0485	24.2905	25.6309	22.3703	21.0395	23.5223
APOBEC3D	0.019123	0	0.0377086	0.0237429	0.0211035	0.0406059
APOBEC3F	4.43277	4.77988	4.15196	6.55438	6.3594	6.48184
APOBEC3G	16.9477	18.6952	16.2373	25.9416	24.8198	26.8812
APOBEC3H	0.261882	0.326486	0.301236	0.541917	0.722509	0.695102
APOBEC4	0	0	0	0	0	0
APOBR	45.7174	50.6251	54.7238	95.4209	93.3963	95.8153
APOC1	10.8128	6.55993	7.01552	3.89759	4.61906	6.51765
APOC2	1.57679	1.63059	1.90568	7.89406	6.17451	5.56228
APOC3	0	0	0	0	0	0
APOC4	0	0	0	0	0	0
APOC4-APOC2	0.0257361	0.110005	0	0	0.142007	0.0819722
APOD	0.612128	1.03889	0.426019	0.581186	0.95368	0.802816
APOE	16.5115	13.3491	17.4933	23.108	19.0207	16.6845
APOF	0	0	0	0	0	0
APOH	0	0	0	0	0.0469615	0.0451801
APOL1	19.5612	18.7397	19.7573	12.9625	13.2786	15.0449
APOL2	25.4898	24.844	27.7137	28.4687	27.8728	27.9277
APOL3	2.14136	1.87962	2.76475	0.791275	1.51915	1.46153
APOL4	0.0452998	0	0.0223317	0.140609	0	0
APOL5	0	0	0	0	0	0
APOL6	7.29731	7.26633	6.53984	3.1954	4.34171	4.34055
APOLD1	1.21786	0.881156	1.21326	0.756044	1.04999	0.915882
APOM	3.56624	3.07466	3.31635	3.87433	3.04113	2.83972
APOO	13.7953	14.339	10.9554	4.55968	6.18311	7.29824
APOOL	1.3741	1.75134	1.43854	0.887154	1.43921	1.1618
APP	188.197	164.856	174.194	85.2432	102.242	103.719
APPBP2	10.1779	12.9599	9.26296	8.51877	12.2059	10.0805
APPL1	14.7953	19.0232	17.2772	8.85108	13.251	11.1416
APPL2	12.7474	12.7309	12.3827	8.41437	9.37838	10.1933
APRT	156.895	154.923	166.748	136.333	123.888	133.227
APTX	17.4091	17.8745	16.0626	13.6417	14.362	15.5469
AQP1	0.320001	0.250764	0.147236	0.529747	0.141257	0.317096
AQP10	0.0195395	0	0.0385299	0	0	0
AQP11	0.340211	0.113608	0.272537	0.0792004	0.281584	0.293477
AQP12A	0	0	0	0	0	0
AQP12B	0	0	0	0	0	0
AQP2	0	0	0	0	0	0
AQP3	76.203	84.8463	90.5955	123.494	107.793	117.415
AQP4	0	0	0	0	0	0
AQP5	0	0	0	0	0	0
AQP6	0	0	0	0	0	0
AQP7	0	0	0	0.108874	0	0.0310332
AQP8	0.0248261	0.0530579	0	0.0308238	0	0.0527159
AQP9	0.153479	0.12756	0.084068	0.127039	0.225832	0.307793
AQR	11.2364	13.115	11.0417	6.47103	8.83364	8.67705
AR	5.1285	4.49919	4.85135	3.78487	4.8839	4.56918
ARAF	68.8051	69.6896	77.9164	74.2729	59.9799	68.3469
ARAP1	104.088	106.222	118.697	253.746	191.897	192.912
ARAP2	1.54345	1.78821	1.60186	0.443783	0.484096	0.206992
ARAP3	19.9018	19.5343	21.1934	39.239	30.787	31.7046
ARC	0.0961846	0.308346	0.322432	0.429918	0.424584	0.531021
ARCN1	117.814	117.234	109.148	53.9245	73.3896	79.1724
AREG	74.9043	59.067	56.117	18.1762	21.2631	23.6627
AREL1	61.0823	62.5542	58.3892	45.6986	52.416	51.1741
ARF1	787.005	749.636	814.947	601.933	540.465	578.065
ARF3	228.046	220.572	208.838	120.964	132.522	134.142
ARF4	207.79	195.569	163.242	79.2654	98.4827	102.143
ARF5	89.4937	83.6119	89.4187	88.0597	76.7642	86.1025
ARF6	33.399	34.3806	32.979	26.1205	30.8974	29.7873
ARFGAP1	45.8147	47.5708	48.8175	85.7814	64.0862	66.9387
ARFGAP2	122.642	119.538	122.296	123.362	104.068	117.143
ARFGAP3	44.5814	49.4319	40.7873	37.8073	47.9748	41.3251
ARFGEF1	13.5794	16.5767	15.6828	9.61581	13.3504	11.9468
ARFGEF2	12.4028	13.3503	13.2241	7.65203	10.1828	9.06461
ARFGEF3	0.560811	0.548176	0.651515	0.191616	0.251874	0.28386
ARFIP1	10.7182	15.1	12.0603	8.02633	10.0513	7.6544
ARFIP2	39.1253	37.4757	39.0176	46.6294	38.4548	41.0852
ARFRP1	25.0307	23.5272	23.2807	34.1812	25.3145	25.8976
ARG1	0	0	0	0	0	0
ARG2	8.46241	5.83643	5.98339	1.75812	1.82312	2.36248
ARGFX	0.0128963	0	0	0	0	0
ARGLU1	39.6072	42.2432	40.1821	68.28	79.9027	64.1587
ARHGAP1	100.216	99.3705	112.662	93.424	80.8494	89.0432
ARHGAP10	28.0859	28.0378	28.2257	24.8228	28.7108	26.9155
ARHGAP11A	17.4287	18.8887	16.7227	6.04602	8.92613	7.71125
ARHGAP11B	0.570458	1.04501	0.669574	0.64082	0.419691	0.576816
ARHGAP12	2.56169	3.25782	2.87142	2.11635	3.57943	2.3785
ARHGAP15	19.333	21.3188	19.8222	23.2849	26.7861	28.2282
ARHGAP17	46.5508	47.8342	48.768	41.9645	39.4419	44.1998
ARHGAP18	36.6561	47.3188	38.0564	22.7897	35.4635	33.2123
ARHGAP19	3.79283	4.73012	4.20132	2.77075	3.80052	3.30534
ARHGAP20	0.147107	0.251515	0.319088	0.189952	0.240266	0.224905
ARHGAP21	13.825	13.7942	13.8566	7.12698	9.3682	9.69953
ARHGAP22	14.7357	13.3646	14.8542	14.6058	11.4106	11.7008
ARHGAP23	50.4126	44.9284	54.9112	24.1371	21.3412	24.8656
ARHGAP24	2.21717	1.36605	1.43765	0.0992006	0.264518	0.254484
ARHGAP25	17.2446	16.9358	16.1554	17.9178	20.0022	20.2923
ARHGAP26	78.7852	91.46	88.0592	100.162	116.431	110.363
ARHGAP27	48.9917	48.2861	53.4725	91.5027	71.0554	73.0886
ARHGAP28	0	0	0	0	0	0.0158172
ARHGAP29	11.1256	11.0021	10.9757	0.0162224	0.0360475	0.187273
ARHGAP30	150.493	149.133	151.8	183.992	179.646	200.452
ARHGAP31	13.7281	14.2076	15.1246	9.07152	9.33579	10.7349
ARHGAP32	4.48887	4.93764	4.87423	2.69255	3.63712	3.3242
ARHGAP33	4.16017	4.33382	4.57578	9.57772	5.9291	5.81516
ARHGAP35	26.6259	25.6101	29.1864	17.6543	19.5537	21.3228
ARHGAP36	0	0	0	0	0	0
ARHGAP39	2.1838	1.64601	1.8263	1.53726	1.12967	1.11787
ARHGAP4	68.2091	71.0896	78.3175	157.146	116.442	122.069
ARHGAP40	2.21025	1.22549	1.27462	0.0517777	0.0230108	0.0885519
ARHGAP42	4.77186	5.92796	5.09364	0.734466	0.667324	0.628053
ARHGAP44	2.26833	2.65259	2.33492	3.36544	2.73941	2.62035
ARHGAP45	138.77	139.059	161.926	267.105	216.459	228.358
ARHGAP5	2.19639	1.80167	2.0577	0.0678925	0.0704025	0.029028
ARHGAP6	0.503335	0.619906	0.622432	1.29224	1.28039	1.1503
ARHGAP8	0.405182	0.432974	0.199744	0	0	0.0307273
ARHGAP9	73.6456	77.4958	77.3686	206.467	159.883	156.38
ARHGDIA	905.351	892.487	1005.41	912.414	717.223	771.271
ARHGDIB	627.538	622.455	610.461	502.077	532.941	602.26
ARHGDIG	0	0	0	0	0	0
ARHGEF1	102.166	107.92	115.08	203.602	144.847	150.433
ARHGEF10	0.144084	0.115475	0.142059	0.119262	0.0530019	0.0637392
ARHGEF10L	12.0023	11.9262	13.5894	19.1877	16.92	18.156
ARHGEF11	35.9913	35.7942	38.4328	38.8465	37.4993	40.779
ARHGEF12	17.3344	17.581	18.5762	5.74838	8.56627	7.72441
ARHGEF15	0	0	0	0	0	0
ARHGEF16	5.70515	5.49267	5.62498	3.12305	2.15231	2.67057
ARHGEF17	13.8971	12.3338	14.1608	16.4895	13.2663	13.8388
ARHGEF18	14.3924	11.6616	13.2879	7.14994	6.93629	7.30567
ARHGEF19	8.63035	7.63052	8.27596	14.7373	11.4812	11.0959
ARHGEF2	263.128	259.512	279.811	357.12	310.503	326.683
ARHGEF25	0.392028	0.162913	0.214733	0.405615	0.360524	0.393094
ARHGEF26	1.5537	1.48458	1.5886	0.0102066	0.0362879	0.0785506
ARHGEF28	16.9908	13.2739	14.2098	0.067398	0.0898583	0.249744
ARHGEF3	58.2652	60.6113	57.9985	44.5602	58.1209	61.143
ARHGEF33	0.0212352	0.0226918	0	0.105462	0.117172	0
ARHGEF35	0.916102	0.912794	0.622496	0.0461117	0.0136619	0.0262872
ARHGEF37	1.18911	1.08179	1.01397	0.478828	0.478797	0.392393
ARHGEF38	0.0418378	0.089415	0.020625	0	0	0
ARHGEF39	6.96044	6.74202	6.23488	4.09642	4.2319	4.31719
ARHGEF4	0.316009	0.464317	0.311569	0.114437	0.0435921	0.083877
ARHGEF40	12.3253	11.7667	13.3606	15.0595	12.7686	11.3785
ARHGEF5	3.79986	4.11032	3.27528	0.202608	0.360168	0.334131
ARHGEF6	8.65158	9.8345	8.58971	8.46139	11.9011	10.0282
ARHGEF7	28.2193	28.7952	27.9581	33.999	34.9003	35.3116
ARHGEF9	6.20137	6.74677	6.56837	7.44848	8.17018	7.20424
ARID1A	48.9663	46.87	54.371	42.1867	44.8671	48.0145
ARID1B	16.3917	16.8074	18.4917	14.5249	16.0908	16.7081
ARID2	4.69149	5.86105	5.82896	5.01036	6.23808	5.53171
ARID3A	39.767	38.9111	43.2181	60.3004	58.9251	61.513
ARID3B	19.8727	18.855	20.6697	18.5842	16.8813	19.4637
ARID3C	0.0697096	0.0744911	0.0687301	0.259652	0.230787	0.222033
ARID4A	3.52584	4.59273	4.44053	4.45753	5.68028	4.12594
ARID4B	5.64317	8.54194	7.43182	7.30839	10.398	7.91678
ARID5A	26.8134	27.245	31.3646	44.8289	37.4957	40.0964
ARID5B	5.31667	5.50654	5.746	6.29646	8.06752	8.01117
ARIH1	20.5616	23.0476	19.1217	14.2138	17.6683	18.01
ARIH2	132.065	133.845	127.757	142.78	152.626	149.112
ARL1	31.8568	29.7908	24.4362	12.4265	16.6895	17.1291
ARL10	0.141997	0.163408	0.140001	0.149178	0.0602702	0.127565
ARL11	8.68726	9.15496	8.56519	7.02048	7.52585	9.27786
ARL13A	0	0.0358775	0	0	0	0
ARL13B	3.72073	3.91477	3.04763	1.95445	3.07955	2.8108
ARL14	0.325744	0.455191	0.518808	0	0	0.0532067
ARL14EP	7.01468	8.56069	8.16833	3.56622	5.95141	4.29424
ARL14EPL	0.0758187	0.0540128	0	0	0	0
ARL15	3.35066	4.14254	2.68896	1.69308	3.26771	2.56464
ARL16	39.3857	39.4735	37.2246	58.2839	52.5659	58.7953
ARL17A	1.73956	1.91437	2.2783	0.741432	1.48993	1.8469
ARL17B	1.83729	4.23898	1.93499	1.58126	1.40548	1.77333
ARL2	19.5951	16.5917	16.6183	9.17497	8.70478	9.52058
ARL2BP	38.9631	42.4968	37.0098	29.3259	31.4363	29.9147
ARL3	7.54818	6.81462	6.32081	4.33024	5.7547	6.03727
ARL4A	14.132	13.7632	13.3455	7.99569	8.83966	9.41176
ARL4C	6.68929	7.5248	6.65188	4.63105	4.52332	4.66507
ARL4D	2.80414	2.88712	2.8051	2.00763	1.96515	2.19484
ARL5A	6.38334	7.6378	5.60666	4.26971	7.39168	5.03518
ARL5B	0.635164	0.967553	0.706185	0.643195	0.869967	0.899141
ARL5C	0	0.0335415	0	0	0	0
ARL6	0.887457	1.04815	1.31248	0.434944	0.747411	0.471108
ARL6IP1	85.957	104.763	81.0288	60.819	82.9778	78.9849
ARL6IP4	0.274649	0.381534	0.189553	0.716104	0.666805	0.612352
ARL6IP5	116.086	122.255	99.1564	63.4552	90.7868	84.3173
ARL6IP6	13.5613	16.5188	13.3245	10.9924	14.4488	13.1796
ARL8A	77.2049	75.2833	81.6841	65.9668	62.5423	71.7704
ARL8B	70.4676	78.5964	65.3702	46.5504	59.4362	55.1137
ARL9	0.475936	0.43923	0.362602	0.0268599	0.0477479	0.0918733
ARMC1	25.6966	30.5947	22.2298	10.9831	19.9529	16.9741
ARMC10	18.7177	18.7759	17.0288	9.32889	12.1992	13.3778
ARMC12	0	0.0339373	0	0.0394315	0.035048	0.202311
ARMC2	1.93344	1.91848	1.48076	2.1219	1.94317	1.52123
ARMC3	0.0652501	0	0	0.0270046	0	0
ARMC4	0.0778753	0.0832169	0.0383905	0	0	0
ARMC5	11.7639	13.7848	15.6214	20.8851	16.1637	16.4066
ARMC6	60.7097	57.1169	64.5745	55.3932	44.4347	50.0232
ARMC7	14.0915	13.3105	15.4791	15.0932	12.8739	14.2665
ARMC8	12.0706	13.9439	12.4078	7.8845	11.8935	10.0516
ARMC9	27.9197	26.8892	28.2068	33.6988	35.9382	34.1265
ARMCX1	2.47751	2.07897	2.27785	2.35893	3.01924	2.88857
ARMCX2	1.24784	1.42646	1.03003	0.0720608	0.3843	0.0924305
ARMCX3	16.0138	17.8909	15.9559	13.1078	16.3819	16.4802
ARMCX4	1.68166	2.09844	2.10731	3.13864	3.29259	3.00643
ARMCX5	2.72732	2.94713	2.0243	1.23654	1.65706	1.31766
ARMCX5-GPRASP2	0	0	0	0	0	0
ARMCX6	19.2062	21.7871	19.5335	26.9971	23.2003	25.8719
ARMH1	118.689	132.344	133.09	472.694	346.032	321.869
ARMH2	0	0	0	0	0	0
ARMH3	35.0148	32.5933	34.7925	36.9723	34.8028	36.5529
ARMH4	0.177821	0.362762	0.334707	0.040142	0.0535192	0.0514891
ARMS2	0	0	0	0	0	0
ARMT1	7.06218	9.0907	6.44123	5.25594	7.20961	6.46076
ARNT	48.71	48.3083	46.7973	45.504	51.9813	52.7889
ARNT2	23.0556	20.1321	20.3307	20.9693	19.115	22.1569
ARNTL	20.595	21.9067	19.2075	28.1252	31.1024	26.5956
ARNTL2	58.0221	57.3729	50.849	5.50108	9.29635	8.62911
ARPC1A	6.77641	5.88772	6.02556	4.40334	5.06701	4.67309
ARPC1B	3.08918	3.33376	3.67906	7.74694	7.02075	6.62454
ARPC2	857.876	842.315	761.941	707.782	789.635	831.126
ARPC3	309.945	307.398	238.534	207.251	259.885	271.243
ARPC4	268.563	263.409	251.594	247.597	244.49	254.319
ARPC4-TTLL3	0	0.0312346	0.028819	0	0	0
ARPC5	99.864	107.867	88.3849	59.8111	79.8144	81.9656
ARPC5L	41.413	38.994	38.6222	45.1593	47.6874	46.6713
ARPIN	2.44308	2.19374	1.95997	0.680474	0.953371	0.572022
ARPIN-AP3S2	0	0	0	0	0	0
ARPP19	57.6292	74.0568	54.8452	32.9914	54.0955	43.4121
ARPP21	0	0	0.128511	0.0323663	0.0575364	0.110708
ARR3	0	0	0	0	0	0
ARRB1	106.346	109.469	123.062	103.579	102.519	117.658
ARRB2	121.795	120.833	128.957	219.314	187.147	199.824
ARRDC1	32.0084	31.5489	34.8354	63.8184	41.7684	45.6652
ARRDC2	29.8213	27.577	30.601	49.2728	43.6181	44.0824
ARRDC3	10.8359	16.4277	12.4495	16.6041	25.3987	18.6671
ARRDC4	5.53421	6.33865	5.22125	4.68941	6.60753	5.61398
ARRDC5	0.0195395	0.0835189	0	0.19408	0.366573	0.124471
ARSA	38.1199	40.91	43.4854	108.479	76.2213	79.549
ARSB	23.9557	22.2807	23.8909	17.1685	18.6225	21.5671
ARSD	31.9449	30.2708	35.6051	27.3122	28.4196	32.9559
ARSF	0.0310864	0	0.0153248	0.0192983	0.0171529	0.0495068
ARSG	0.719578	0.351513	0.567574	0.127632	0.249575	0.152796
ARSH	0	0	0	0	0	0
ARSI	0	0.0619644	0.0190574	0	0	0
ARSJ	2.74914	1.63035	2.12867	0	0.015884	0.0458445
ARSK	0.961165	1.24026	1.01918	0.495362	0.520347	1.05898
ARSL	0.0786337	0.0210068	0.0581466	0.0244077	0	0
ART1	0	0	0	0	0	0
ART3	0	0	0	0	0	0
ART4	0	0	0	0	0	0
ART5	0	0	0	0	0	0.139256
ARTN	29.7419	32.3043	33.7727	101.492	73.3623	74.4517
ARV1	13.4678	12.9587	12.9847	9.61852	10.8838	10.6292
ARVCF	1.58699	1.77292	1.65359	2.4182	1.93046	1.66576
ARX	5.82835	6.53953	5.98589	5.30671	6.11036	5.67231
AS3MT	0.0619047	0.0992262	0.0152587	0.269011	0.256184	0.312191
ASAH1	39.7893	46.9063	39.5352	33.2333	39.8907	37.2102
ASAH2	0.0264203	0.155279	0.117221	0	0	0.0140252
ASAH2B	0.307357	0.225215	0.0952405	0.0436126	0.0387643	0.0279704
ASAP1	68.6471	68.9763	72.0279	56.2556	64.7367	63.0235
ASAP2	29.7596	31.7526	31.8338	20.9757	25.1574	24.7183
ASAP3	0.0972855	0.228709	0.191837	0.362366	0.0858886	0.123946
ASB1	56.3972	56.4578	56.8209	53.3462	51.7263	53.6202
ASB10	0	0	0	0	0	0
ASB11	0	0	0.0288843	0	0	0
ASB12	0.178446	0.245168	0.276475	0.31651	0.196927	0.270653
ASB13	10.7721	10.3524	10.3966	9.70521	9.14735	10.0629
ASB14	0.0266492	0	0	0	0	0
ASB15	0	0	0	0	0	0
ASB16	0.176858	0.0944947	0.174373	0.439171	0.121984	0.234714
ASB17	0	0	0	0	0	0
ASB18	1.98431	1.73721	1.93285	0	0	0
ASB2	0.0252531	0.0809559	0.0248983	0	0.0836054	0.0536227
ASB3	8.19683	10.5573	8.59011	8.79544	10.8129	9.76882
ASB4	0	0	0.0161567	0	0	0
ASB5	0	0.0756337	0.0465229	0	0	0
ASB6	11.3427	11.462	12.0442	17.2503	14.9736	14.9691
ASB7	6.74612	5.57582	6.25768	3.64096	5.30251	4.79441
ASB8	19.3033	17.6225	16.7467	10.3793	11.406	12.3047
ASB9	2.17206	1.62774	1.3628	0	0.0311299	0.0299491
ASCC1	14.7638	14.073	11.9691	7.36875	9.06657	8.85283
ASCC2	94.4345	90.5998	98.2209	97.035	89.1819	93.884
ASCC3	9.278	12.1137	11.5956	6.44928	9.85432	8.26655
ASCL1	0	0.0139114	0	0	0	0
ASCL2	0.435999	0.913173	0.980109	2.27359	1.57818	1.42574
ASCL3	0	0	0	0	0	0
ASCL4	0	0	0	0	0	0
ASCL5	0	0	0.0554468	0	0.0413741	0
ASDURF	0	0	0	0	0	0
ASF1A	10.7376	11.52	9.10461	5.01273	7.65488	7.91172
ASF1B	79.2756	79.6365	83.3701	44.6799	41.7083	47.1276
ASGR1	0.529032	0.505811	0.796124	2.80021	1.41346	1.27116
ASGR2	4.69492	4.04983	4.23856	6.25055	4.77539	6.21575
ASH1L	15.3053	17.1004	17.4815	13.7084	18.561	16.6367
ASH2L	45.2765	46.1375	43.6766	31.0382	40.0505	40.916
ASIC1	2.91712	2.86011	2.71305	2.33367	1.54324	2.01153
ASIC2	0	0	0	0	0	0
ASIC3	3.19884	4.6172	3.74231	13.3969	8.21941	8.23711
ASIC4	0	0	0	0	0.0453868	0
ASIC5	0	0.0203503	0	0	0	0
ASIP	0.0540113	0.115432	0	0.26824	0.11921	0.114688
ASL	14.8378	15.2642	15.2355	23.7659	20.7168	21.9763
ASMT	0.11112	0.079161	0.0730389	0.0919767	0.286131	0.353928
ASMTL	11.6533	12.3055	14.294	17.3452	15.7207	15.6602
ASNS	1.32372	1.18305	1.47123	0.567761	0.318722	0.511054
ASNSD1	2.02659	2.39118	2.47683	0.891152	2.11999	1.81544
ASPA	0	0	0	0	0	0
ASPDH	0.0515955	0	0.152612	0	0	0
ASPG	0	0	0	0	0	0
ASPH	90.7759	98.427	86.5131	37.619	48.2161	43.6635
ASPHD1	22.4947	20.8419	24.8709	43.7181	36.0743	37.0527
ASPHD2	2.28104	2.05856	2.20174	0.904374	0.877874	0.885276
ASPM	1.00437	1.43768	1.59363	0.307405	0.350561	0.327344
ASPN	0	0	0	0	0	0
ASPRV1	0.0890182	0.047562	0.292558	0.110524	0.392949	0.110263
ASPSCR1	23.8287	24.5736	27.4129	52.8404	38.8131	39.2631
ASRGL1	4.60122	4.91683	4.12146	3.62186	4.08211	3.99112
ASS1	70.7904	54.0016	63.9598	41.5462	33.9824	39.45
ASTE1	2.59763	3.74471	2.99603	2.00813	2.59621	2.54976
ASTL	0.0333665	0	0.098693	0.372848	0.331399	0.495955
ASTN1	0.00812344	0	0.0160186	0	0.00896473	0.00862468
ASTN2	0.164685	0.131985	0.274	0	0.045435	0.0109279
ASXL1	44.9834	43.4526	45.8236	51.2792	46.6505	50.7757
ASXL2	13.3271	13.7983	15.0131	7.1111	11.0553	11.6042
ASXL3	0	0	0	0	0	0
ASZ1	0	0	0	0	0	0
ATAD1	8.90272	10.7684	9.04396	5.23511	8.13974	7.40701
ATAD2	18.4668	24.9084	21.2402	11.3157	20.322	15.6453
ATAD2B	3.60637	5.4771	4.58463	3.75596	4.9566	4.54418
ATAD3A	38.4492	40.5945	44.336	46.0691	32.9207	35.0542
ATAD3B	10.5305	11.1348	11.2214	28.9754	20.0595	22.5248
ATAD3C	0.336446	0.148039	0.156103	0	0.0436811	0.0420242
ATAD5	0.840039	1.27802	1.13707	1.00763	1.16272	0.944779
ATAT1	3.84608	3.00508	3.58816	4.95496	4.24439	3.77604
ATCAY	0	0	0	0	0	0
ATE1	5.54436	6.22478	4.8511	3.4742	4.85582	4.68267
ATF1	10.1607	10.1996	8.92509	3.70818	4.28133	7.25716
ATF2	6.98398	8.74601	7.28599	4.87101	6.45694	6.10428
ATF3	44.6708	42.5591	45.3408	54.4496	53.1316	54.2743
ATF4	618.219	473.699	496.605	261.717	263.161	263.298
ATF5	77.1137	81.9242	86.6347	102.58	93.8961	100.666
ATF6	22.7752	24.9902	20.5479	12.9913	17.433	17.0128
ATF6B	95.4006	94.8561	107.247	132.228	111.716	116.362
ATF7	22.8916	22.1664	22.5307	24.6439	26.5353	25.8455
ATF7IP	20.3726	21.2622	20.0259	11.1341	16.7308	14.4035
ATF7IP2	3.50937	4.33392	3.77084	6.54883	6.331	5.66695
ATF7-NPFF	0.0428366	0.0686622	0.0211173	0.159556	0.165455	0.159179
ATG10	6.28875	6.95589	5.33015	3.39033	3.25695	4.18763
ATG101	48.5175	42.6613	43.7697	34.2501	32.7372	35.6899
ATG12	20.6775	23.2637	19.7052	12.9611	15.9019	15.4407
ATG13	146.564	126.289	140.588	95.3056	95.4129	97.0581
ATG14	4.71224	4.49228	4.02972	4.65666	5.00317	4.98112
ATG16L1	27.7843	29.4106	27.0673	42.3742	40.5297	42.897
ATG16L2	14.837	15.6693	15.0991	41.8255	30.9759	32.4263
ATG2A	21.5988	20.2562	23.5551	20.2106	15.086	16.3016
ATG2B	7.14873	9.50732	9.06572	5.24186	6.87436	5.36238
ATG3	62.7519	61.4768	56.3871	32.8353	42.1829	41.8978
ATG4A	7.17507	7.45619	6.4036	4.63132	5.08505	5.8007
ATG4B	48.3014	49.2925	50.2282	87.6407	66.265	67.7105
ATG4C	2.9673	2.60054	2.31523	1.40476	1.93178	1.9265
ATG4D	24.4548	25.7706	25.7489	27.0019	24.0001	22.3713
ATG5	8.47752	8.85735	8.3584	6.30815	7.9778	7.0587
ATG7	97.597	91.2268	93.7734	80.1167	91.661	93.0563
ATG9A	21.0759	20.6212	24.168	28.5248	20.8452	23.1928
ATG9B	0.527184	0.469453	0.225236	0.850909	0.814493	0.541055
ATIC	107.909	103.508	100.251	59.8338	70.9687	73.7647
ATL1	1.54397	0.984599	0.908453	0.27827	0.302299	0.237953
ATL2	13.818	17.3609	15.3957	13.5381	19.2691	13.5878
ATL3	29.044	33.3682	27.0129	14.4459	19.2256	16.9075
ATM	6.68559	9.71272	10.3945	11.4934	13.9293	10.1012
ATMIN	12.2948	14.8349	13.1211	8.10596	11.5047	11.0461
ATN1	48.4482	44.682	53.5306	40.0721	33.5463	34.6598
ATOH1	0	0	0	0	0	0
ATOH7	0	0	0	0.0528003	0.0703959	0
ATOH8	0.0638064	0.0545463	0.138402	0.063377	0.0844973	0.162584
ATOX1	34.454	30.0015	29.7775	17.6824	21.052	20.5008
ATP10A	52.9467	54.929	59.2076	65.6987	62.432	65.8109
ATP10B	0	0	0	0.016765	0	0.014336
ATP10D	6.07131	5.91892	6.12785	4.19774	6.04912	4.81153
ATP11A	31.7787	30.7629	34.6865	27.4161	28.5652	33.1184
ATP11B	17.809	22.4752	20.029	14.2853	19.2131	15.2822
ATP11C	2.7605	4.101	3.75539	2.14959	3.22683	2.8185
ATP12A	0	0	0	0	0	0
ATP13A1	67.4358	70.6408	83.8985	170.845	124.059	121.299
ATP13A2	51.6906	46.0487	54.6768	45.4522	34.2356	36.5349
ATP13A3	37.2029	48.9341	43.4542	27.9734	43.1292	37.8418
ATP13A4	0.0263019	0	0	0	0	0
ATP13A5	0	0	0	0	0	0
ATP1A1	543.605	529.726	559.334	560.124	556.923	572.493
ATP1A2	0.0418921	0.0149218	0.0137678	0	0.0154102	0
ATP1A3	0.0613268	0.0873777	0	0.0253809	0	0
ATP1A4	0	0	0	0	0	0
ATP1B1	37.5449	34.1778	33.7243	7.25176	9.14735	8.559
ATP1B2	0	0.0462347	0	0	0	0
ATP1B3	183.141	184.616	178.597	154.159	175.937	180.132
ATP1B4	0	0.00781041	0	0.00907486	0	0
ATP23	2.61426	2.5007	2.20337	1.98939	1.93109	1.72354
ATP2A1	0.514098	0.50159	0.550951	1.99815	1.43068	1.25776
ATP2A2	151.782	154.878	157.962	139.554	153.593	158.031
ATP2A3	24.6503	25.5256	30.9484	43.9527	33.4216	38.7398
ATP2B1	15.3185	18.0574	17.5839	13.7741	18.416	15.2076
ATP2B2	1.25268	1.33861	1.6448	2.3255	2.08027	1.83512
ATP2B3	0.0994829	0.0442944	0.0735638	0.113224	0.100637	0.0704142
ATP2B4	9.82418	9.71536	10.5496	8.07572	10.209	10.4811
ATP2C1	26.0998	26.6545	25.6118	11.1173	14.7679	14.5472
ATP2C2	9.60482	7.1037	10.2835	0.369996	0.430053	0.41374
ATP4A	0	0	0	0	0	0
ATP4B	0	0	0	0	0	0
ATP5F1A	189.535	187.267	169.202	107.436	131.161	133.948
ATP5F1B	837.136	747.424	742.538	437.456	462.181	505.189
ATP5F1C	200.206	195.812	165.914	120.19	142.165	158.729
ATP5F1D	87.0808	83.5148	95.2062	77.9962	65.0744	63.8644
ATP5F1E	55.7162	47.4194	45.7906	21.2372	29.9913	36.6698
ATP5IF1	94.7529	80.283	79.6852	45.3325	48.531	50.7706
ATP5MC1	106.904	100.383	90.8254	68.5685	60.6446	63.3189
ATP5MC2	104.178	98.5537	106.594	89.7552	84.0545	92.2135
ATP5MC3	59.7457	57.694	55.781	35.4848	35.4288	42.169
ATP5MD	127.216	98.3098	84.8514	45.3409	65.0212	77.4882
ATP5ME	56.0588	50.6803	56.0947	40.678	49.9832	48.8755
ATP5MF	46.3794	37.5092	32.6345	33.3906	36.3802	43.5731
ATP5MF-PTCD1	0.345441	0.276852	0.624411	0.214448	0.127072	0.550134
ATP5MG	14.4505	15.3542	9.72704	7.01401	9.53211	8.82284
ATP5MGL	0	0.0431967	0	0.05019	0	0.0858366
ATP5MPL	90.0853	77.634	69.8562	36.2725	43.5384	52.2562
ATP5PB	150.826	154.839	124.078	94.6256	116.578	119.549
ATP5PD	77.2781	73.7462	71.4466	61.0801	61.3234	65.1648
ATP5PF	157.007	139.339	122.43	73.0879	88.0063	104.054
ATP5PO	8.75752	8.84861	5.68507	8.61247	9.13821	8.97568
ATP6AP1	215.865	224.509	249.585	359.706	307.173	306.599
ATP6AP1L	0.697221	0.614662	0.653053	1.55819	1.21185	1.31393
ATP6AP2	124.569	146.634	115.775	127.439	169.219	155.558
ATP6V0A1	98.3967	99.1877	102.572	190.314	163.339	164.915
ATP6V0A2	14.659	15.3473	13.6896	17.8319	20.7341	20.7833
ATP6V0A4	0.432202	0.408557	0.442519	0	0	0
ATP6V0B	439.879	429.452	440.764	472.283	423.392	448.606
ATP6V0C	0.311314	0.166333	0.230204	1.78767	0.944775	0.826306
ATP6V0D1	131.525	136.812	143.746	150.185	126.565	134.468
ATP6V0D2	10.4745	10.85	8.02596	7.96965	11.0763	12.3289
ATP6V0E1	202.388	187.461	172.702	134.644	141.572	155.458
ATP6V0E2	8.15234	6.49215	7.6359	3.34985	3.32018	3.6064
ATP6V1A	37.4782	47.6203	36.1345	15.1764	24.1893	23.0958
ATP6V1B1	0.0640214	0.136825	0.126244	0.238465	0.247281	0.543773
ATP6V1B2	136.562	131.538	121.921	103.682	123.951	127.485
ATP6V1C1	15.0601	20.2077	16.1223	11.6531	16.9133	14.2546
ATP6V1C2	14.2735	16.1637	14.157	52.5093	49.2125	45.8973
ATP6V1D	64.5976	67.2269	56.6258	17.9816	25.2847	24.5696
ATP6V1E1	218.401	214.822	195.471	144.898	159.714	176.636
ATP6V1E2	5.8991	4.81896	5.55184	4.53983	3.28192	3.95972
ATP6V1F	258.855	244.728	253.156	201.317	181.04	208.217
ATP6V1FNB	0.407582	0.835523	0.516671	0.981116	0.899586	0.794812
ATP6V1G1	99.9769	105.443	91.245	60.0936	87.4096	85.5776
ATP6V1G2	0.624664	0.314122	0.326057	0.684331	0.527155	0.468146
ATP6V1G3	0	0	0	0	0	0
ATP6V1H	102.285	107.262	97.9108	62.376	77.7884	83.2596
ATP7A	1.89426	2.31581	2.28707	2.10275	2.46247	2.4628
ATP7B	0.538004	0.921832	0.832249	0.875284	1.27957	1.08331
ATP8A1	0.337294	0.770573	0.779783	0.476543	0.693109	0.654469
ATP8A2	0.0165169	0.0176498	0.040712	0	0	0
ATP8B1	2.91594	3.14108	2.59675	0.408755	0.830434	0.8239
ATP8B2	81.0662	85.3473	91.3247	99.9408	96.0532	103.836
ATP8B3	2.59659	2.97558	2.67595	5.00361	4.44737	4.6529
ATP8B4	27.4324	40.0948	33.3516	41.9992	57.4852	46.6726
ATP9A	9.84449	9.18015	10.4756	7.43135	8.90416	9.77992
ATP9B	23.4311	23.1827	25.8869	28.0569	25.1934	26.7451
ATPAF1	20.3465	19.9481	18.5783	8.02659	9.70595	9.97625
ATPAF2	13.8919	11.4305	13.5598	12.8498	9.88828	12.6474
ATPSCKMT	9.32836	12.7051	10.8985	7.59859	9.58038	7.27053
ATR	2.93018	3.63073	3.39109	2.30101	3.55609	2.27784
ATRAID	124.611	119.476	114.674	102.972	108.208	122.521
ATRIP	6.63088	7.14284	7.78989	9.37812	7.86347	7.29551
ATRN	9.77801	9.52078	10.1726	7.19613	7.74569	8.72295
ATRNL1	0.0898436	0.032002	0.0147635	0	0	0
ATRX	3.52307	5.16702	5.62998	6.03289	7.2801	5.58558
ATXN1	5.8554	6.18165	6.16728	7.70796	7.99293	7.24033
ATXN10	100.705	114.406	93.672	66.613	86.6769	85.9681
ATXN1L	21.6799	20.5456	21.5822	23.1721	24.6934	25.4343
ATXN2	19.5722	18.4857	21.7859	16.1293	16.3343	17.9597
ATXN2L	124.177	123.008	142.583	160.192	128.988	132.908
ATXN3	7.62049	8.17016	7.16511	9.1169	11.0273	8.27823
ATXN3L	0	0	0	0	0	0
ATXN7	6.87803	7.30259	8.23351	5.13845	5.81873	6.25476
ATXN7L1	5.8506	5.51639	5.41211	7.32814	7.99469	7.16162
ATXN7L2	4.96107	4.68418	4.49713	10.9402	8.58	8.82056
ATXN7L3	134.55	129.304	137.167	163.504	144.005	155.857
ATXN7L3B	13.5811	13.5449	12.9543	11.076	11.9892	12.2161
AUH	12.6911	13.2564	11.543	9.96637	13.0951	11.992
AUNIP	7.82123	6.681	5.9501	2.7274	3.14347	3.97251
AUP1	198.717	188.059	204.153	306.031	237.595	242.671
AURKA	53.5668	49.2484	45.694	15.0751	18.6758	18.9573
AURKAIP1	118.581	105.697	127.905	86.533	71.8334	77.9945
AURKB	40.106	37.4363	36.2212	9.54571	9.97151	12.0757
AURKC	0.387705	0.446167	0.205831	0.740569	0.691154	0.633273
AUTS2	0.794859	0.522695	0.693264	0.0189786	0.0337376	0.0649157
AVEN	12.8909	9.515	9.69706	3.61598	3.214	4.0045
AVIL	1.65047	1.91065	1.85329	6.54608	7.08322	6.5955
AVL9	15.1105	15.9876	15.4079	10.5408	13.4172	11.8739
AVP	0	0	0	0	0	0
AVPI1	5.896	4.76923	6.39215	3.90811	4.38095	4.63873
AVPR1A	0.00934301	0.0199677	0	0	0.0515531	0.019839
AVPR1B	0.0115932	0	0.0114303	0.0287881	0	0.0123086
AVPR2	0.0213193	0	0.0840791	0.0264699	0.0235273	0
AWAT1	0	0	0	0	0	0
AWAT2	0	0	0	0	0	0
AXDND1	0.0204035	0.0436061	0.120701	0	0.0450332	0.043325
AXIN1	16.9626	15.4317	17.4561	19.9086	18.105	18.7509
AXIN2	0.305894	0.307647	0.248373	0.424476	0.595718	0.687745
AXL	84.9968	66.1816	78.274	6.61538	5.26397	8.09478
AZGP1	0.293922	0	0.0965974	0	0	0
AZI2	19.8617	20.5939	14.4822	11.2818	17.3042	16.2494
AZIN1	120.267	131.998	108.966	55.8368	80.3471	76.346
AZIN2	0.905573	0.564484	0.465025	0.866687	0.624599	0.320483
AZU1	67.211	66.6045	74.7505	140.081	105.108	105.179
B2M	2182.87	2209.96	1723.55	1436.96	1908.98	1983.11
B3GALNT1	0.695428	0.619274	0.571381	0.0639583	0.270029	0.164075
B3GALNT2	19.3075	21.2996	18.4462	13.1251	16.4939	16.0094
B3GALT1	0	0.00677546	0	0.0157447	0.00699721	0.0201954
B3GALT2	0	0	0	0	0	0
B3GALT4	2.2444	1.40593	2.11113	0.736695	0.797145	0.986024
B3GALT5	0.328924	0.385777	0.569507	0.00996071	0.0265602	0.0851756
B3GALT6	20.8762	22.1728	23.6935	26.5058	23.3813	23.9981
B3GAT1	0	0	0	0	0	0
B3GAT2	0.0273858	0.0585284	0.0486017	0.0204011	0.0181332	0.0348907
B3GAT3	70.176	68.2118	77.0256	85.3587	69.6291	80.3746
B3GLCT	5.50095	6.4551	5.80381	4.97882	6.31177	5.23996
B3GNT10	1.96659	2.81385	2.6291	1.03462	1.47136	1.8756
B3GNT2	17.97	22.2702	17.6685	13.3313	19.9271	20.3718
B3GNT3	9.77146	9.00147	10.1325	0.239057	0.664005	0.536607
B3GNT4	0.283821	0.161754	0.354455	0.305403	0.104405	0.160711
B3GNT5	8.13773	9.45527	8.1364	2.90304	5.05944	4.57547
B3GNT6	0	0.0224702	0.0414648	0	0.0232056	0
B3GNT7	5.92325	6.37924	6.22222	2.88779	2.63521	2.4694
B3GNT8	7.62062	6.07585	7.70819	12.7953	11.3729	10.8157
B3GNT9	2.80911	1.82662	2.96999	2.01845	1.95236	1.8783
B3GNTL1	20.5411	22.1283	20.2525	43.8635	35.6131	32.2555
B4GALNT1	7.02627	6.34857	6.89128	7.60473	7.61186	8.12378
B4GALNT2	0.0391311	0.0669042	0.0231487	0.0874525	0.0431836	0.0664729
B4GALNT3	8.0864	8.22838	8.23815	10.8827	9.36295	10.1136
B4GALNT4	0.0549766	0	0	0	0	0
B4GALT1	74.7644	68.5933	74.7843	47.0242	47.2505	51.3175
B4GALT2	30.2828	27.4784	30.6185	15.4709	12.6386	14.2313
B4GALT3	130.151	136.781	145.016	219.489	191.047	197.072
B4GALT4	8.73155	8.1677	6.85569	4.61319	5.56477	3.88846
B4GALT5	27.4971	24.866	24.8515	13.1804	17.3765	18.1262
B4GALT6	1.98762	2.39662	2.10534	2.00092	2.75665	2.02471
B4GALT7	19.0449	18.1763	20.9035	20.3969	17.2737	16.9272
B4GAT1	4.82792	4.48839	5.36303	4.89534	4.03146	3.82728
B9D1	4.95112	3.39229	4.10625	1.51873	1.25348	0.989481
B9D2	5.31047	7.36867	6.95509	11.4647	6.03539	9.71949
BAALC	2.73923	3.02361	2.64138	7.73633	9.66667	9.01236
BAAT	0.0326911	0.0524001	0	0.142061	0.162345	0.0867705
BABAM1	12.9938	14.4801	12.4452	18.2532	17.4532	16.0422
BABAM2	15.7031	15.7072	14.905	13.5058	11.9428	13.9477
BACE1	36.5776	37.6534	36.7405	34.2937	35.45	36.4106
BACE2	20.2347	15.0295	17.7769	0.208244	0.343746	0.585096
BACH1	13.9899	18.4862	15.367	10.4626	16.4231	12.8594
BACH2	1.08721	1.17484	0.831052	0.773522	0.795379	1.01163
BAD	64.4966	50.5309	60.6049	35.841	29.3504	32.9522
BAG1	83.9448	86.912	79.4284	71.3362	72.5522	82.5321
BAG2	1.48115	1.59831	1.15869	0.482355	0.653818	0.665108
BAG3	62.6115	56.4812	67.108	46.3529	45.4872	46.5916
BAG4	9.96768	11.1933	10.4828	7.55573	9.30173	8.7261
BAG5	16.3861	16.6852	15.8007	7.39929	10.7	10.2066
BAG6	338.919	340.193	386.347	348.753	299.922	304.172
BAHCC1	12.9979	12.2391	14.6317	18.3865	15.1746	14.7321
BAHD1	19.6822	20.1563	22.7527	25.986	23.0775	26.2887
BAIAP2	76.1501	77.5925	85.7039	155.515	121.81	121.572
BAIAP2L1	27.8694	20.6471	21.765	0.832358	0.422758	1.1439
BAIAP2L2	0.761119	0.750762	0.9236	0.33923	0.258444	0.372961
BAIAP3	0.456722	0.289779	0.548808	1.0278	0.724531	0.606128
BAK1	51.5947	48.7745	52.3659	59.0721	50.7813	57.5425
BAMBI	0.975466	1.02307	0.997381	0.986846	0.91701	0.901404
BANF1	186.279	172.571	173.415	118.791	111.993	124.683
BANF2	0	0	0	0	0	0
BANK1	0.760303	1.00804	0.888438	0.716728	1.25856	1.07629
BANP	16.2695	13.5362	16.4256	19.1937	16.0331	18.2294
BAP1	93.3335	88.3882	98.7033	101.454	89.2508	94.6422
BARD1	5.68585	8.64965	7.02691	3.99548	6.14398	5.4917
BARHL1	0	0	0	0	0	0
BARHL2	0.0316035	0.168856	0.0934783	0.235431	0.0523148	0.0671071
BARX1	53.4742	51.9053	57.9592	75.8171	56.371	60.912
BARX2	2.7407	1.90705	2.15232	0.0791353	0.0175845	0.0845874
BASP1	180.191	170.88	173.733	117.143	129.584	134.121
BATF	22.6604	19.065	22.898	14.0038	16.7469	15.5673
BATF2	3.06232	2.799	3.43705	6.62386	5.10108	5.8073
BATF3	1.55626	1.39038	1.5847	1.7105	0.816485	0.866773
BAX	95.2837	95.4187	97.5791	119.848	98.4399	102.386
BAZ1A	16.4231	21.7176	18.1995	20.412	28.0544	23.3213
BAZ1B	48.1857	50.2017	48.6363	33.9937	41.7386	41.7938
BAZ2A	82.3389	76.5778	85.6799	76.7029	75.2558	81.6005
BAZ2B	3.66673	4.57638	4.53314	4.10799	5.64294	4.47085
BBC3	12.6963	12.3522	14.7392	10.4307	8.2952	8.51704
BBIP1	5.69554	5.5726	4.09909	4.50549	4.56156	4.59264
BBOF1	0.602375	0.551737	0.424222	0.249301	0.284897	0.700452
BBOX1	0.249733	0.148257	0.273582	0.0344517	0.183731	0.0589205
BBS1	0.213722	0.428216	0.237059	1.26044	0.589641	0.99273
BBS10	1.65658	2.27322	1.57975	1.29252	2.74721	1.76841
BBS12	0.965488	0.839125	0.659999	0.463513	0.752938	0.437359
BBS2	6.54705	5.48715	6.3538	7.14055	6.43175	6.51488
BBS4	8.40823	9.2502	8.47363	8.78311	9.89534	10.5412
BBS5	0.343604	0.463797	0.499249	0.71851	0.658592	0.268804
BBS7	2.75775	3.58344	2.89302	1.47917	1.9234	1.66305
BBS9	0.842104	0.740212	0.656183	0.134909	0.104923	0.317249
BBX	11.621	12.3529	13.0831	4.57368	6.13154	5.22911
BCAM	4.47546	3.8029	5.34293	8.93755	7.0514	7.3564
BCAN	0.186339	0.331867	0.367442	0.308476	0.411274	0.461619
BCAP29	0.234687	0.250784	0.260313	0.291385	0.194244	0.249168
BCAP31	348.599	318.595	349.503	291.174	254.008	284.167
BCAR1	21.4397	20.53	22.9955	14.8043	11.2245	14.92
BCAR3	28.1755	23.1815	24.7398	7.40235	6.33348	7.02004
BCAS1	0.0970225	0.0622064	0.0382637	0	0.0535353	0.0103009
BCAS2	19.3852	20.5237	17.6426	8.62763	12.3091	12.1905
BCAS3	9.1403	7.86739	8.06799	10.1316	9.30713	9.58329
BCAS4	2.59697	2.4443	2.52657	0.106767	0.189797	0.255636
BCAT1	25.3273	27.9627	26.641	9.16219	15.4825	12.0867
BCAT2	16.0175	15.2713	17.2582	7.8596	7.01233	7.38277
BCCIP	24.3922	23.8106	19.7288	10.594	14.0477	13.0471
BCDIN3D	2.32824	2.09177	1.63757	1.71234	1.80019	1.4485
BCHE	0	0	0	0	0	0
BCKDHA	0.0671492	0.107633	0.0331029	0.375173	0.333466	0.213878
BCKDHB	6.5763	5.78202	5.47164	4.03085	5.26695	5.39122
BCKDK	46.458	46.3676	52.0456	70.752	55.0138	58.1689
BCL10	14.5403	15.8891	13.9423	6.21214	8.19159	8.77868
BCL11A	0.442031	0.276895	0.556047	0.416347	0.571915	0.291293
BCL11B	0.0724304	0.07187	0.158128	0.0321174	0.0399658	0.0384498
BCL2	18.0007	20.0461	17.2171	7.73697	12.8306	12.874
BCL2A1	40.7899	39.6805	30.8836	29.1053	39.8134	40.158
BCL2L1	146.381	119.643	130.778	40.044	37.7768	42.6978
BCL2L10	0.0934391	0.0332827	0.0614174	0	0.068744	0.0330682
BCL2L11	13.6869	13.1111	12.2806	14.0961	15.9733	15.8538
BCL2L12	38.4749	37.0733	40.047	36.5416	31.3318	33.9906
BCL2L13	25.6101	22.9392	24.0734	15.6659	17.2667	19.0521
BCL2L14	0.249091	0.207026	0.136439	0	0.0610862	0.176307
BCL2L15	0.526535	0.370165	0.204922	0.584926	0.50461	0.544313
BCL2L2	40.5401	39.6298	35.1011	43.6004	47.6476	47.5773
BCL2L2-PABPN1	0.0594274	0.158759	0.263666	1.18055	1.21327	1.19879
BCL3	80.9707	78.3942	96.1967	141.051	109.03	110.28
BCL6	57.4017	59.3237	59.1948	101.528	102.951	99.9009
BCL6B	0	0	0	0.149494	0	0.0319587
BCL7A	8.94854	8.72169	8.9462	8.49098	8.68158	8.71292
BCL7B	136.462	138.946	145.464	129.327	121.768	129.18
BCL7C	23.7187	20.589	21.1593	19.4368	19.8865	17.6481
BCL9	4.43083	3.56166	3.56006	1.8885	1.56179	1.60084
BCL9L	67.6741	55.6084	70.9366	21.955	17.6361	20.7696
BCLAF1	18.4206	24.099	21.1887	17.7553	26.3109	19.642
BCLAF3	2.03564	2.11081	2.00703	3.68817	3.07848	2.76959
BCO1	0	0.0593367	0	0	0	0
BCO2	0.0925466	0.148342	0.0684347	0.574525	0.510656	0.466721
BCOR	26.943	27.2335	30.3994	28.3979	31.6654	33.4676
BCORL1	4.00391	3.68902	4.80476	3.62203	3.28395	3.79836
BCR	49.0383	42.5016	51.8983	25.8391	22.0549	23.9123
BCS1L	16.6734	15.2718	18.2553	16.9161	16.1221	16.2186
BDH1	6.61961	7.70875	6.64783	7.83716	7.19208	7.35444
BDH2	0.751134	0.928071	0.717437	0.408013	0.388559	0.448583
BDKRB1	0	0.092697	0.0285094	0	0	0
BDKRB2	0.0853644	0.12439	0.130073	0.00963523	0.0256923	0
BDNF	1.80449	2.51181	2.02884	1.70981	2.13112	2.21833
BDP1	1.71072	2.27768	2.64192	2.63954	3.21979	2.60391
BEAN1	5.33108	5.81593	6.75166	7.50524	6.76937	6.7494
BECN1	84.5521	85.9653	72.8475	64.84	73.8005	74.0548
BECN2	0	0	0	0	0	0
BEGAIN	0.156117	0.129753	0.222333	0.732257	0.535997	0.239416
BEND2	0	0	0	0.0244822	0	0.0104676
BEND3	1.68151	1.80738	1.80374	1.67142	1.77947	1.90044
BEND4	0.0934391	0.0388299	0.0460631	0.038671	0.0744727	0.0551137
BEND5	1.6056	1.83544	1.65667	3.01343	1.68947	2.65612
BEND6	0.559589	0.747465	0.551726	0.108559	0.424561	0.48272
BEND7	2.41095	2.27823	2.63246	0.544257	0.637674	0.571176
BEST1	10.1085	9.06049	9.90369	13.7677	9.98925	12.2731
BEST2	0	0	0	0	0	0
BEST3	0.376053	0.379522	0.370769	0	0	0
BEST4	0.565743	0.439671	0.329605	0.367174	0.269599	0.341279
BET1	7.92641	8.98867	9.43652	4.2512	5.74228	4.80885
BET1L	59.7745	54.5264	58.3276	68.4821	62.7376	66.4317
BEX1	2.68141	2.21412	2.52356	1.6646	2.28658	1.98417
BEX2	0.0388674	0.0830667	0	0	0	0
BEX3	32.6139	27.9481	24.0779	10.8079	12.3884	12.0857
BEX4	1.68421	2.17709	1.82124	1.484	1.73872	1.52856
BEX5	2.18716	1.57624	1.65493	0	0	0
BFAR	61.5286	56.2607	54.2892	39.6209	43.7985	50.4569
BFSP1	0.876406	1.00505	0.758715	0.238859	0.0943581	0.136168
BFSP2	0	0	0	0	0	0
BGLAP	0.0898436	0.0480031	0.132872	0.223098	0	0.143081
BGN	0.0397768	0	0	0.0246932	0	0
BHLHA15	3.78468	2.80342	3.94352	0	0	0
BHLHA9	0	0	0	0	0	0
BHLHB9	0	0	0	0	0.0108373	0
BHLHE22	1.11853	1.01543	1.09305	0.675942	0.895737	0.809213
BHLHE23	0	0	0	0	0	0
BHLHE40	116.95	109.695	120.148	93.3995	95.3547	95.6525
BHLHE41	18.9729	20.1599	19.4866	8.55151	8.6867	8.08467
BHMG1	0.0754644	0.0806406	0.17361	0.0624639	0.0555199	0.0133535
BHMT	0	0	0	0	0	0
BHMT2	0	0	0	0	0	0
BICC1	4.8588	3.74775	4.54928	0.101267	0.115727	0.197932
BICD1	8.11993	8.70106	8.5076	6.59939	8.16213	7.20414
BICD2	13.247	12.4057	13.0667	9.53703	11.2617	12.0782
BICDL1	8.29043	7.37708	8.90321	9.45148	8.80891	8.60565
BICDL2	2.31691	2.1074	2.51551	0.0513687	0.0456581	0.131779
BICRA	5.55579	6.19577	6.75449	7.99754	6.0482	5.87199
BICRAL	4.16742	4.35796	4.66095	3.54382	4.32013	4.22465
BID	72.7397	68.3073	69.0122	52.501	54.0862	57.1927
BIK	19.3589	15.7872	16.8433	8.13844	8.99528	8.50983
BIN1	25.3614	26.311	27.3317	25.7873	21.289	23.0473
BIN2	85.1599	84.2036	81.973	98.8557	106.361	114.713
BIN3	72.0466	71.451	74.5178	142.276	123.99	138.042
BIRC2	23.8612	25.6917	23.7943	13.6526	20.4251	16.9339
BIRC3	16.1448	16.4009	15.6074	0.747525	1.31863	0.924411
BIRC5	82.5599	73.8866	70.9499	26.8038	28.3488	30.2051
BIRC6	18.9555	21.9176	23.067	13.5445	18.9909	16.8467
BIRC7	0.0300175	0.0962292	0.0295957	0.0745387	0.0331262	0.0318696
BIVM	1.4137	1.83439	1.93431	1.66569	2.57896	1.73067
BIVM-ERCC5	0	0	0	0	0	0
BLACAT1	0.602589	0.531235	0.460445	0	0.0166249	0.0639771
BLCAP	67.7027	65.651	70.0315	56.831	58.3151	61.5779
BLID	0	0	0.0363527	0	0	0
BLK	0.0210279	0	0	0	0	0
BLM	6.40168	8.02278	6.10725	4.63506	6.34752	5.72507
BLMH	26.2344	26.9955	24.148	12.4798	14.9748	16.3633
BLNK	0	0.0984011	0	0	0.0508108	0.0733251
BLOC1S1	3.0133	2.0628	2.97096	4.03357	3.793	3.49915
BLOC1S2	19.3793	21.0232	16.3126	11.4022	17.4462	15.2017
BLOC1S3	25.1334	25.3415	28.0078	32.6053	31.5094	27.8813
BLOC1S4	14.3839	14.5835	15.2283	17.9665	17.7382	15.5014
BLOC1S5	3.71767	2.85931	2.8483	1.82281	2.50865	2.58948
BLOC1S6	16.9824	22.9137	16.5583	11.7103	18.7412	14.0362
BLVRA	9.53501	9.59238	6.3944	4.90607	3.98149	4.10406
BLVRB	19.4164	17.0984	17.8258	10.8321	7.78427	9.4992
BLZF1	6.13842	6.36135	6.29588	3.42707	4.63733	4.19899
BMERB1	6.64027	6.2346	7.24616	9.12497	10.8141	11.2595
BMF	44.3993	44.8487	45.9197	69.9484	63.3979	66.2253
BMI1	7.56548	9.79457	7.0647	8.67066	11.6806	9.30665
BMP1	35.474	36.3	42.6147	78.6946	60.809	65.0833
BMP10	0.0214041	0	0	0.0199313	0.0059052	0.0056812
BMP15	0	0.0273488	0	0	0	0
BMP2	3.90865	4.23517	4.54543	4.09502	5.00722	4.36264
BMP2K	26.5497	30.5476	29.803	18.6739	26.4768	21.7357
BMP3	0.0265092	0.0056655	0.015682	0	0.00585092	0
BMP4	57.1505	59.4428	56.9872	85.9125	80.9379	90.9554
BMP5	0	0	0.0080214	0	0	0
BMP6	0.204855	0.182422	0.244055	0.243748	0.292008	0.362492
BMP7	0.103771	0.0831667	0.15347	0	0.0286295	0.0550871
BMP8A	1.00289	0.924706	1.18091	2.02074	1.72021	1.84966
BMP8B	31.402	31.8538	33.3758	38.4648	39.6247	41.5039
BMPER	0.10536	0.187645	0.230844	0.0290698	0.0387573	0
BMPR1A	1.66269	1.69473	1.65614	0.635193	0.752773	0.742323
BMPR1B	0.410987	0.12917	0.250278	0	0.0133397	0.0770024
BMPR2	5.18234	5.44737	5.71324	3.04719	4.01048	4.20718
BMS1	6.86438	6.24538	6.5504	3.15791	3.60159	3.80528
BMT2	2.00918	2.70629	2.23064	1.27873	2.99982	2.15107
BMX	0	0	0	0	0	0
BNC1	0.0498182	0.0177451	0.0409318	0	0	0
BNC2	0.370116	0.421869	0.328424	0	0.0136149	0.0130984
BNIP1	9.54282	8.1579	7.84544	5.35906	4.99013	5.51785
BNIP2	19.185	23.9301	22.011	14.1929	19.6979	16.9617
BNIP3	4.7238	3.81707	3.37375	19.1494	23.8178	23.889
BNIP3L	20.0867	19.7263	15.6043	22.952	29.6034	27.4663
BNIP5	0	0.00924075	0	0	0	0
BNIPL	0.16458	0.30777	0.141984	0.99616	0.52217	0.633414
BOC	3.55464	4.21284	4.15784	10.7928	9.09371	9.8638
BOD1	36.0046	28.011	27.6213	15.1965	19.8104	19.3477
BOD1L1	8.46464	9.22573	10.8533	6.7597	7.98175	6.32883
BOD1L2	0	0	0	0	0	0
BOK	13.6322	11.2755	14.3699	2.65443	2.05491	2.36747
BOLA1	8.02907	7.33183	7.88027	9.561	8.98143	7.71079
BOLA2	0	0.0281289	0	0	0	0
BOLA2B	2.49825	2.47892	1.99397	1.25549	0.787708	2.46294
BOLA2-SMG1P6	0.03625	0.0387365	0.053611	0.247542	0.0400042	0.153947
BOLA3	18.4185	16.5339	16.4066	7.57882	10.1923	11.6372
BOLL	0	0.035971	0	0	0	0
BOP1	167.842	175.488	191.783	191.893	148.492	157.351
BORA	6.16595	6.4443	6.47952	1.96789	3.62624	3.28347
BORCS5	4.1609	3.56045	3.83523	2.1773	2.72694	2.53887
BORCS6	5.17203	4.94403	4.68308	3.77866	3.41683	4.01564
BORCS7	6.3425	8.11596	5.51769	5.39323	8.73449	7.8373
BORCS8	8.26139	6.20956	7.75415	18.1965	14.9889	15.7583
BORCS8-MEF2B	0.0537865	0	0	0.0667807	0.148392	0
BPGM	10.9449	11.2771	7.92567	3.78754	4.23085	3.72022
BPHL	3.696	3.14451	2.90133	1.05223	1.50681	1.6746
BPI	0.151495	0.161886	0.35848	0.263333	0.300933	0.0321686
BPIFA1	0	0	0	0	0	0
BPIFA2	0	0	0	0	0	0
BPIFA3	0	0	0	0	0	0
BPIFB1	0	0.0244608	0	0	0	0
BPIFB2	0	0	0	0	0	0
BPIFB3	0	0	0	0	0	0
BPIFB4	0	0	0	0	0	0
BPIFB6	0	0	0	0	0	0
BPIFC	0	0	0	0	0	0
BPNT1	25.5414	24.0348	22.0558	12.6605	14.7529	16.3689
BPNT2	37.1232	44.8372	34.874	22.3642	29.9588	28.996
BPTF	13.2808	14.9424	17.2583	10.0514	11.8413	12.7151
BPY2	0	0	0	0	0	0
BPY2B	0	0	0	0	0	0
BPY2C	0	0	0	0	0	0
BRAF	6.27677	7.27572	7.48923	4.50419	6.90334	5.33125
BRAP	12.5441	12.2287	12.0998	9.04903	11.7574	11.3802
BRAT1	15.9887	18.062	19.6654	31.4854	23.0864	23.8315
BRCA1	11.6994	14.1113	13.935	7.10235	10.1408	8.06009
BRCA2	1.00353	1.14187	1.75898	1.38441	1.85602	1.57844
BRCC3	13.7131	14.8734	12.0001	4.23737	6.44356	6.78849
BRD1	20.1025	19.2612	20.119	29.5744	25.9644	27.6742
BRD2	236.786	241.632	244.99	318.27	313.295	332.594
BRD3	33.7387	31.0277	34.9719	30.6195	30.6955	33.8466
BRD3OS	15.1581	15.1963	16.6866	13.9417	13.5057	15.5384
BRD4	83.4089	79.193	90.4256	82.4952	72.6781	82.8088
[truncated: 17,696 more rows]
